# Supplementary material for: Common variants in Alzheimer’s disease and risk stratification by polygenic risk scores
Source: Nat Commun. 2021 Jun 7;12:3417. doi: 10.1038/s41467-021-22491-8 (PMC8184987; doi:10.1038/s41467-021-22491-8)
Supplement: Supplementary file 4 — Supplementary Data 1–8 [file 41467_2021_22491_MOESM4_ESM.xlsx]

## Sheet: Table of contents
	Table of contents
	Supplementary Data 1	Description of the data sets used for meta-analysis and replication.
	Supplementary Data 2	Replication of the SNPs selected with p-value <10e5 within the new loci annotated.
	Supplementary Data 3	Results of significant genome-wide association meta-analysis of AD by Proxy and case/control status by cohorts.
	Supplementary Data 4	The genetic landscape of late-onset Alzheimer's Disease
	Supplementary Data 5	Variants included to perform the Polygenic risk Score
	Supplementary Data 6	50 risk tiles of the PRS
	Supplementary Data 7	Association of the continuous AD-PRS within each APOE groups using logistic regression models adjusted for four population ancestry components.
	Supplementary Data 8	Risk extremes comparisons between the APOE ɛ4ɛ4 highest PRS risk tile to the APOE ɛ2ɛ2/ɛ2ɛ3 lowest PRS risk tile.
	Supplementary Data 9	COX regression model on age at onset based on case-only in GR@ACE/DEGESCO cohort.
	Supplementary Data 10	Description of datasets within DEGESCO/GR@ACE consortium.
	Supplementary Data 11	Quality control for GR@ACE discovery dataset
	Supplementary Data 12	Samples within EADB France node
	Supplementary Data 13	Conditional analysis on chromosome 16. PLCG2 region
	Supplementary Data 14	Conditional analysis on chromosome 17. MINK1/CHRNE and SCIMP region
	Supplementary Data 15	Gene-set association results for curated gene-sets.
	Supplementary Data 16	Summary statistics and functional annotation for SNPs reaching genome-wide significance in the GR@ACE, IGAP and UK Biobank meta-analysis for Alzheimer's Disease.
	Supplementary Data 17	Genes significantly associated with AD in gene-based association tests
	Supplementary Data 18	Genes significantly associated with AD implicaterd by positional mapping, eQTL, chromatin interaction and gene-based analysis.

## Sheet: Supplementary Data 1
Supplementary Data 1. Description of the data sets used for meta-analysis and replication.
Note: AD = Alzheimer's disease; GWAS = genome-wide genotype data; 1000G = Thousand Genomes; HRC = Haplotype Reference Consortium. The 'age of onset' and 'age of last contact' of the UKB samples, refers to the age of the UKB participants (so not of the parents). Proxy cases and controls only refers to the UKB cohort, all other cohorts are clinical case-control AD cohorts (GWAS). UKB*: The UK Bioba…
								(proxy) Alzheimer's Disease Cases			(proxy) Controls
Discovery	Sub-cohort	Geographic origin	Reference	Genotyped array used	Imputation Reference	N variants	N	Age of onset (s.d.)	% Female	N	Age last contact (s.d.)	% Female	N
1. GR@ACE	Discovery	Spain	S.Moreno-Grau et al. 2019	Axiom 815K Spanish Biobank	HRC	14542815	12386	79,44 (7,5)	67.9	6331	53,38 (14,7)	46.67	6055
2. IGAP	a. Stage I	Europe/US	Kunkle et al. 2019	Mixed	1000Genomes p1v3	11468384	63926	75,5 (5,0)	63.9	21982	70,7 (13,2)	56.9	41944
	b. Stage II	Europe/US	Kunkle et al. 2019	iSelect Array Ilumina	-	11540	18845	75,7 (3,9)	65.3	8362	69,2 (7,9)	53.2	10483
3. UKB*		United Kingdom	Marioni et al. 2018	Axiom 815K UKBiobank	HRC	7794553	548955			42034			506921
Total n Discovery							644112	78709			565403
Replication cohorts								Age of onset (s.d.)	% Female	N	Age last contact (s.d.)	% Female	N
EADB	nodeFRA	Europe	-	GSA	HRC	218	21695	68,8 (10,7)	60.94	10374	69,88 (11,6)	58.8	11321
PGC - ALZ	DemGene	Norway	Jansen et al. 2019	Illumina Human OmniExpress-24 v.1.1	HRC	196	9703	85	62.9	2066	45.7	48	7637
EADB	NL	Netherlands	van der Flier et al. 2014; Hoogendijk et al. 2016	GSA	1000Genomes p3v5	260	4770	68,63 (10,01)	56	1909	66,16 (14,05)	50.9	2861
EADB	GER	Germany	-	GSA	HRC	307	3027	75,5 (7,6)	53.3	1228	75,3 (8,1)	56.4	1799
EADB	F.ACE/BBB	Spain	-	GSA	HRC	307	2070	79,65 (8,4)	65.7	684	55,41 (12,5)	72.6	1386
GR@ACE	Replication	Spain	-	Axiom 815K Spanish Biobank	HRC	307	1202	80,8 (10,8)	64.723	516	77,54 (9,6)	70.8494	686
AD and GBCS	-	Sweden	Zetterberg et al. 2008; Zetterberg et al. 2019	Illumina NeuroChip	HRC	260	3981	75,1 (7,4)	60.8	514	81,7 (10,0)	65.2	3467
PGC - ALZ	STSA	Sweden	Jansen et al. 2019	Illumina Human OmniExpress-24 v.1.1	HRC	150	1127	80,5 (7,6)	66.4	348	75,5 (8,7)	51	779
Neocodex	-	Spain	Antunez et al. 2011	Affymetrix 250K Nsp I array	HRC	285	1078	79,06 (6,8)	71.9136	324	52,03 (8,8)	45.3581	754
PGC - ALZ	TwinGene	Sweden	Jansen et al. 2019	Illumina Infinium PsychArray	HRC	217	6707	79.6	51.7	323	64.2	51.9	6384
AddNeuroMed	ADDN1	Europe	Furney et al. 2011	Illumina HumanHap610-Quad BeadChips	HRC	230	325	75,4 (12,3)	56.4	252	74,4 (5,2)	57.5	73
AddNeuroMed	ADDN2	Europe	Furney et al. 2011	Illumina HumanHap610-Quad BeadChips	HRC	322	312	77,9 (10,9)	63.4	198	77 (10,9)	57	114
EADB	SWI	Switzerland	-	GSA	HRC	307	582	74,5 (4,9)	64.1	181	74,8 (3,9)	60.6	401
EADB	POR	Portugal	-	GSA	HRC	307	152	75 (8,2)	75.6	78	67,2 (6,8)	75.7	74
EADB	GRE	Greece	-	GSA	HRC	322	1199	78,4 (5,4)	57.1	49	73,4 (5,4)	57.7	1150
EADB	Sydney MAS	Australian	Sachdev et al. 2010	Illumina Omniexpress	1000Genomes p3v5	322	258	86,6 (4,3)	47	43	85,1 (3,6)	59	215
Total n Replication							58188	19087			39101
Total sample size							702300	97796			604504

## Sheet: Supplementary Data 2
Suplementary Data 2. Replication of the SNPs selected with p-value <10e5 within the new loci annotated.
Note: Association results of 384 variants requested for replication. Results obtained with a fixed-effects inverse-variance-weighted meta-analysis in the difference stages. Description of the data sets used at supplementary Data 3. Effect allele: Allele 1,
					Discovery			Replication			Overall
RS	Chr	BP	Allele 1	Allele 2	FreqA1	OR[CI95%]	P	OR[CI95%]	P	FreqA1	OR[CI95%]	P
rs2465488	2	37425103	A	G	0.695246	1,05[1,03-1,07]	5.248e-06	1,02[0,99-1,05]	0.2413	0.66	1,04[1,02-1,05]	8.202e-06
rs2540973	2	37428743	C	T	0.304758	0,96[0,94-0,97]	3.97e-06	0,97[0,94-1,00]	0.05701	0.3375	0,96[0,94-0,98]	8.009e-07
rs2540972	2	37432227	A	G	0.692333	1,04[1,03-1,07]	7.489e-06	1,02[0,99-1,05]	0.2075	0.6585	1,04[1,02-1,05]	8.817e-06
rs2160391	2	37435306	C	T	0.30568	0,96[0,94-0,98]	5.919e-06	0,99[0,96-1,01]	0.3249	0.3406	0,97[0,95-0,98]	1.527e-05
rs4670678	2	37448926	C	T	0.305672	0,96[0,94-0,97]	4.613e-06	0,97[0,94-1,00]	0.07799	0.3378	0,96[0,94-0,98]	1.305e-06
rs10206380	2	37454286	A	G	0.421327	0,96[0,94-0,97]	1.63e-06	0,98[0,95-1,01]	0.1265	0.4573	0,96[0,95-0,98]	1.051e-06
rs2372888	2	37460234	A	G	0.314224	0,95[0,93-0,97]	4.405e-07	0,99[0,96-1,02]	0.3463	0.3566	0,96[0,95-0,98]	2.246e-06
rs7602924	2	37460587	A	T	0.683588	1,05[1,03-1,07]	5.087e-07	1,01[0,99-1,04]	0.3401	0.6427	1,04[1,02-1,06]	2.474e-06
rs2540977	2	37462228	A	T	0.68646	1,05[1,03-1,07]	2.261e-07	1,01[0,98-1,04]	0.3831	0.6426	1,04[1,02-1,06]	1.617e-06
rs2430494	2	37463620	T	G	0.684058	1,05[1,03-1,07]	1.05e-07	1,01[0,98-1,04]	0.3974	0.6398	1,04[1,02-1,06]	9.48e-07
rs13409250	2	37463642	A	G	0.315463	0,95[0,93-0,97]	3.277e-07	0,99[0,96-1,02]	0.3782	0.3574	0,96[0,95-0,98]	2.138e-06
rs112280548	2	37463860	A	C	0.13938	1,06[1,04-1,09]	7.679e-06	1,06[1,02-1,11]	0.003559	0.1244	1,06[1,04-1,09]	9.311e-08
rs61208496	2	37464230	C	T	0.85717	0,94[0,91-0,96]	4.599e-06	0,94[0,90-0,98]	0.001669	0.8732	0,94[0,92-0,96]	2.769e-08
rs55991517	2	37464241	A	G	0.14285	1,07[1,04-1,09]	4.146e-06	1,07[1,03-1,11]	0.001614	0.1268	1,07[1,04-1,09]	2.42e-08
rs72792821	2	37464393	A	G	0.143244	1,06[1,04-1,09]	5.902e-06	1,07[1,03-1,11]	0.001524	0.1269	1,07[1,04-1,09]	3.269e-08
rs1861444	2	37464511	C	G	0.314994	0,95[0,93-0,97]	4.273e-07	0,99[0,96-1,02]	0.3952	0.3552	0,96[0,95-0,98]	2.847e-06
rs7601628	2	37465429	C	T	0.68664	1,05[1,03-1,07]	5.929e-07	1,01[0,98-1,04]	0.3938	0.6462	1,04[1,02-1,06]	2.95e-06
rs2041840	2	37467264	C	T	0.688692	1,05[1,03-1,07]	3.639e-07	1,01[0,99-1,04]	0.3139	0.6472	1,04[1,02-1,06]	1.591e-06
rs2041837	2	37468564	T	G	0.683785	1,05[1,03-1,07]	4.117e-07	1,01[0,99-1,04]	0.3426	0.6428	1,04[1,02-1,06]	2.068e-06
rs7579990	2	37470510	A	G	0.315004	0,95[0,93-0,97]	3.79e-07	0,98[0,96-1,01]	0.2745	0.3557	0,96[0,95-0,98]	1.334e-06
rs759461	2	37473655	A	C	0.313104	0,95[0,93-0,97]	2.786e-07	0,99[0,96-1,01]	0.3234	0.3545	0,96[0,95-0,98]	1.4e-06
rs12712529	2	37475114	C	G	0.431881	0,96[0,94-0,97]	1.059e-06	0,99[0,96-1,02]	0.4583	0.475	0,97[0,95-0,98]	7.662e-06
rs4670679	2	37475976	C	G	0.569209	1,04[1,02-1,06]	4.786e-06	1,01[0,99-1,04]	0.3522	0.5289	1,03[1,02-1,05]	1.524e-05
rs56059847	2	37476688	C	G	0.826999	0,94[0,92-0,96]	3.078e-07	0,95[0,91-0,99]	0.02687	0.8392	0,94[0,92-0,96]	3.092e-08
rs8243	2	37477794	A	C	0.686779	1,05[1,03-1,07]	4.086e-07	1,02[0,99-1,05]	0.2679	0.6443	1,04[1,02-1,06]	1.339e-06
rs2160395	2	37479862	C	T	0.312157	0,95[0,93-0,97]	7.176e-07	0,98[0,96-1,01]	0.2995	0.3538	0,96[0,95-0,98]	2.502e-06
rs2110964	2	37479959	A	C	0.311421	0,95[0,94-0,97]	8.638e-07	0,99[0,96-1,01]	0.3151	0.3531	0,96[0,95-0,98]	3.168e-06
rs2300892	2	37482525	A	G	0.855455	0,94[0,92-0,96]	1.362e-06	0,93[0,90-0,97]	0.0009555	0.8702	0,94[0,92-0,96]	5.114e-09
rs2192939	2	37484726	A	G	0.620613	1,05[1,03-1,07]	2.668e-08	1,02[0,99-1,05]	0.1877	0.5815	1,04[1,03-1,06]	7.985e-08
rs2251879	2	37485215	A	T	0.409698	0,96[0,94-0,97]	1.347e-06	0,98[0,95-1,01]	0.1564	0.4489	0,96[0,95-0,98]	1.481e-06
rs2714470	2	37486527	A	G	0.31343	0,95[0,94-0,97]	1.038e-06	0,98[0,96-1,01]	0.2571	0.3531	0,96[0,95-0,98]	2.585e-06
rs2302650	2	37494591	A	G	0.85488	0,94[0,92-0,97]	2.927e-06	0,93[0,90-0,97]	0.0009311	0.8698	0,94[0,92-0,96]	1.097e-08
rs6544065	2	37497417	C	T	0.312414	0,95[0,94-0,97]	9.727e-07	0,98[0,96-1,01]	0.2935	0.3537	0,96[0,95-0,98]	3.097e-06
rs6726709	2	37497538	A	G	0.143012	1,06[1,04-1,09]	1.524e-06	1,07[1,03-1,12]	0.001114	0.1275	1,07[1,04-1,09]	6.557e-09
rs2110963	2	37499109	A	G	0.142537	1,06[1,04-1,09]	1.526e-06	1,07[1,03-1,12]	0.001058	0.1269	1,07[1,04-1,09]	6.295e-09
rs2160394	2	37499406	C	T	0.857431	0,94[0,92-0,96]	1.194e-06	0,93[0,90-0,97]	0.001099	0.873	0,94[0,92-0,96]	5.068e-09
rs2372990	2	37500067	A	G	0.319303	0,95[0,93-0,97]	2.077e-07	0,99[0,96-1,01]	0.3067	0.3555	0,96[0,95-0,98]	9.71e-07
rs11124575	2	37500435	C	G	0.686728	1,05[1,03-1,07]	6.668e-07	1,02[0,99-1,05]	0.2571	0.647	1,04[1,02-1,06]	1.809e-06
rs3770763	2	37500471	T	G	0.854726	0,94[0,92-0,97]	8.868e-06	0,93[0,89-0,97]	0.0007711	0.8706	0,94[0,92-0,96]	2.716e-08
rs12611683	2	37503938	C	T	0.314173	0,95[0,93-0,97]	6.746e-07	0,98[0,96-1,01]	0.3027	0.3542	0,96[0,95-0,98]	2.479e-06
rs12712530	2	37505561	A	G	0.313214	0,95[0,94-0,97]	8.054e-07	0,98[0,96-1,01]	0.3026	0.3542	0,96[0,95-0,98]	2.785e-06
rs56059107	2	37505836	C	T	0.857145	0,94[0,92-0,97]	9.022e-06	0,93[0,89-0,97]	0.0008823	0.8724	0,94[0,92-0,96]	3.115e-08
rs3902740	2	37506166	C	T	0.687185	1,05[1,03-1,07]	7.883e-07	1,02[0,99-1,05]	0.2938	0.6459	1,04[1,02-1,06]	2.6e-06
rs2110962	2	37507344	C	T	0.686352	1,05[1,03-1,07]	7.728e-07	1,02[0,99-1,05]	0.2781	0.6455	1,04[1,02-1,06]	2.329e-06
rs2058716	2	37510013	C	G	0.698725	1,05[1,03-1,07]	4.992e-07	1,01[0,98-1,04]	0.3958	0.6674	1,04[1,02-1,06]	3.129e-06
rs3819892	2	37510416	T	G	0.855176	0,94[0,92-0,97]	3.619e-06	0,93[0,90-0,97]	0.001176	0.871	0,94[0,92-0,96]	1.672e-08
rs10177970	2	37512968	C	T	0.313159	0,95[0,94-0,97]	8.317e-07	0,98[0,96-1,01]	0.2689	0.3539	0,96[0,95-0,98]	2.332e-06
rs10178975	2	37514564	C	T	0.687029	1,05[1,03-1,07]	8.478e-07	1,02[0,99-1,05]	0.2844	0.647	1,04[1,02-1,06]	2.181e-06
rs876461	2	37515958	A	G	0.142521	1,07[1,04-1,09]	9.139e-07	1,08[1,04-1,13]	0.0003073	0.1265	1,07[1,05-1,09]	1.338e-09
rs2160393	2	37516950	A	G	0.312609	0,95[0,94-0,97]	9.664e-07	0,98[0,96-1,01]	0.2783	0.3537	0,96[0,95-0,98]	2.788e-06
rs2888463	2	37519782	C	T	0.843963	0,95[0,92-0,97]	6.464e-06	0,95[0,91-0,98]	0.006329	0.851	0,95[0,93-0,97]	1.346e-07
rs17409947	2	37522367	A	C	0.143526	1,06[1,04-1,09]	1.435e-06	1,07[1,03-1,12]	0.001003	0.1278	1,07[1,04-1,09]	5.643e-09
rs2160392	2	37527393	A	G	0.314248	0,95[0,94-0,97]	1.292e-06	0,99[0,96-1,01]	0.3039	0.3547	0,96[0,95-0,98]	4.101e-06
rs17481834	2	37528349	A	G	0.856745	0,94[0,92-0,97]	2.019e-06	0,93[0,90-0,97]	0.0009234	0.8717	0,94[0,92-0,96]	7.424e-09
rs6730503	2	37528478	C	T	0.312578	0,95[0,94-0,97]	9.725e-07	0,98[0,96-1,01]	0.2992	0.3544	0,96[0,95-0,98]	3.178e-06
rs6742641	2	37531523	T	G	0.684911	1,05[1,03-1,07]	1.611e-06	1,01[0,99-1,04]	0.3259	0.6442	1,04[1,02-1,05]	5.583e-06
rs17020490	2	37531939	C	T	0.159138	1,06[1,03-1,08]	6.955e-06	1,07[1,02-1,11]	0.001526	0.1428	1,06[1,04-1,08]	4.037e-08
rs2268987	2	37533175	C	T	0.176696	1,06[1,03-1,08]	3.566e-06	1,05[1,01-1,09]	0.007918	0.1637	1,05[1,03-1,08]	9.313e-08
rs1477055	2	37534911	A	G	0.159724	1,06[1,03-1,08]	7.509e-06	1,07[1,02-1,11]	0.001641	0.1431	1,06[1,04-1,08]	4.646e-08
rs4670686	2	37536436	C	T	0.372111	0,95[0,94-0,97]	5.746e-07	0,98[0,95-1,01]	0.1709	0.4138	0,96[0,95-0,98]	8.408e-07
rs4670687	2	37536513	C	T	0.330598	0,96[0,94-0,97]	4.164e-06	0,98[0,96-1,01]	0.2516	0.3671	0,96[0,95-0,98]	7.702e-06
rs2300880	2	37537485	A	G	0.627581	1,05[1,03-1,07]	5.111e-07	1,02[0,99-1,05]	0.1696	0.5857	1,04[1,02-1,06]	7.449e-07
rs59262093	2	37540441	C	T	0.153208	1,06[1,03-1,08]	4.943e-06	1,06[1,02-1,10]	0.006066	0.1475	1,06[1,04-1,08]	9.927e-08
rs7605677	2	37540574	A	G	0.639076	1,05[1,03-1,07]	3.522e-07	1,02[0,99-1,05]	0.2662	0.6076	1,04[1,02-1,06]	1.151e-06
rs2372992	2	37554761	A	G	0.317278	0,96[0,94-0,97]	3.028e-06	0,97[0,94-1,01]	0.1138	0.3431	0,96[0,94-0,98]	1.4e-06
rs4670690	2	37555568	C	G	0.68005	1,05[1,03-1,07]	2.981e-06	1,03[0,99-1,06]	0.1109	0.6554	1,04[1,02-1,06]	1.338e-06
rs6544067	2	37556266	C	G	0.301081	0,95[0,93-0,97]	1.078e-06	0,98[0,95-1,01]	0.1977	0.3298	0,96[0,94-0,98]	1.204e-06
rs6737188	2	37556408	T	G	0.302901	0,95[0,94-0,97]	2.102e-06	0,98[0,95-1,01]	0.2207	0.331	0,96[0,94-0,98]	2.553e-06
rs4670691	2	37565276	C	G	0.313834	0,95[0,94-0,97]	1.556e-06	0,97[0,94-1,01]	0.1056	0.352	0,96[0,94-0,98]	7.05e-07
rs7593932	2	37567226	A	G	0.65337	1,05[1,03-1,07]	3.724e-06	1,03[1,00-1,07]	0.04476	0.6198	1,04[1,03-1,06]	5.688e-07
rs13027919	2	37567636	C	T	0.431484	0,96[0,94-0,97]	2.647e-06	0,98[0,95-1,01]	0.1323	0.462	0,96[0,95-0,98]	1.565e-06
rs6544068	2	37571297	C	T	0.441326	0,95[0,94-0,97]	1.085e-06	0,98[0,95-1,02]	0.321	0.4697	0,96[0,95-0,98]	2.698e-06
rs2270331	2	37572350	C	G	0.588908	1,05[1,03-1,07]	1.558e-06	1,02[0,99-1,04]	0.2742	0.5516	1,04[1,02-1,05]	4.152e-06
rs6708524	2	37572687	A	G	0.594213	1,05[1,03-1,07]	7.545e-07	1,01[0,99-1,04]	0.3008	0.5608	1,04[1,02-1,05]	2.703e-06
rs4670692	2	37573246	A	G	0.594753	1,05[1,03-1,07]	9.783e-07	1,01[0,99-1,04]	0.3135	0.5613	1,04[1,02-1,05]	3.573e-06
rs2372998	2	37573556	A	G	0.595255	1,05[1,03-1,07]	9.057e-07	1,01[0,99-1,04]	0.3049	0.5614	1,04[1,02-1,05]	3.201e-06
rs2372999	2	37573587	C	T	0.59684	1,05[1,03-1,07]	8.898e-07	1,01[0,99-1,04]	0.2977	0.5621	1,04[1,02-1,05]	3.066e-06
rs3770756	2	37573897	C	T	0.595621	1,05[1,03-1,07]	9.182e-07	1,01[0,99-1,04]	0.318	0.5615	1,04[1,02-1,05]	3.487e-06
rs3770755	2	37574134	C	G	0.594827	1,05[1,03-1,07]	8.17e-07	1,01[0,99-1,04]	0.3247	0.5613	1,04[1,02-1,05]	3.303e-06
rs7600995	2	37575026	C	G	0.403938	0,95[0,94-0,97]	7.126e-07	0,99[0,96-1,01]	0.3288	0.4384	0,96[0,95-0,98]	3.073e-06
rs3821142	2	37575287	C	T	0.404343	0,95[0,94-0,97]	7.629e-07	0,99[0,96-1,01]	0.3234	0.4388	0,96[0,95-0,98]	3.163e-06
rs10865124	2	37576553	A	G	0.38445	0,95[0,94-0,97]	7.388e-07	0,99[0,96-1,02]	0.4417	0.4254	0,96[0,95-0,98]	5.412e-06
rs11124581	2	37576638	C	T	0.385637	0,95[0,94-0,97]	7.927e-07	0,99[0,96-1,02]	0.4692	0.4257	0,97[0,95-0,98]	6.443e-06
rs10179447	2	37578208	A	G	0.569768	1,05[1,03-1,07]	1.487e-06	1,03[1,00-1,06]	0.05747	0.5431	1,04[1,03-1,06]	3.307e-07
rs3770751	2	37578303	C	G	0.573194	1,05[1,03-1,07]	1.981e-06	1,03[1,00-1,06]	0.04891	0.5447	1,04[1,03-1,06]	3.552e-07
rs4504245	4	11014822	A	G	0.253377	1,07[1,05-1,09]	3.15e-09	1,11[1,04-1,17]	0.0008313	0.2254	1,07[1,05-1,10]	1.738e-11
rs6448446	4	11019205	A	C	0.884784	0,94[0,91-0,96]	6.168e-06	0,96[0,90-1,02]	0.1673	0.8951	0,94[0,91-0,96]	2.79e-06
rs6448447	4	11019347	T	G	0.114668	1,07[1,04-1,10]	8.9e-06	1,05[0,98-1,12]	0.1529	0.1048	1,06[1,04-1,09]	3.582e-06
rs4373155	4	11022799	T	G	0.69734	0,94[0,92-0,96]	1.799e-09	0,95[0,91-1,00]	0.03333	0.7342	0,94[0,92-0,96]	2.168e-10
rs11728636	4	11023243	A	G	0.296456	1,07[1,04-1,09]	1.807e-09	1,05[1,00-1,10]	0.03221	0.2637	1,06[1,04-1,08]	2.101e-10
rs10939105	4	11023682	A	G	0.317773	1,07[1,04-1,09]	9.882e-10	1,04[1,00-1,09]	0.06106	0.277	1,06[1,04-1,08]	2.487e-10
rs6448450	4	11024168	A	G	0.311038	1,07[1,04-1,09]	1.311e-09	1,04[1,00-1,09]	0.07209	0.2751	1,06[1,04-1,08]	3.985e-10
rs6448451	4	11024682	C	G	0.688807	0,94[0,92-0,96]	1.483e-09	0,96[0,92-1,00]	0.06341	0.7247	0,94[0,93-0,96]	3.821e-10
rs6827852	4	11025022	T	G	0.317356	1,06[1,04-1,09]	1.367e-09	1,04[1,00-1,09]	0.05508	0.2773	1,06[1,04-1,08]	2.978e-10
rs6846529	4	11025131	C	T	0.31744	1,06[1,04-1,09]	1.654e-09	1,04[1,00-1,09]	0.05903	0.2772	1,06[1,04-1,08]	3.895e-10
rs6845511	4	11025320	A	G	0.885009	0,94[0,91-0,96]	6.934e-06	0,96[0,90-1,02]	0.174	0.8953	0,94[0,91-0,96]	3.316e-06
rs6448453	4	11026028	A	G	0.310602	1,07[1,04-1,09]	1.059e-09	1,04[1,00-1,09]	0.06845	0.2753	1,06[1,04-1,08]	3.066e-10
rs13101577	4	11027260	A	G	0.885047	0,94[0,91-0,96]	6.668e-06	0,95[0,89-1,02]	0.1419	0.8939	0,94[0,91-0,96]	2.506e-06
rs4351014	4	11027619	C	T	0.683549	0,94[0,92-0,96]	5.37e-10	0,93[0,88-0,98]	0.004541	0.7186	0,94[0,92-0,95]	9.157e-12
rs4635810	4	11027704	C	T	0.683566	0,94[0,92-0,96]	1.449e-09	0,93[0,88-0,98]	0.004466	0.7186	0,94[0,92-0,96]	2.47e-11
rs4613558	4	11027769	A	G	0.316408	1,07[1,04-1,09]	1.194e-09	1,08[1,02-1,13]	0.004323	0.2813	1,07[1,05-1,09]	1.975e-11
rs4622992	4	11027814	C	T	0.689347	0,94[0,92-0,96]	1.886e-09	0,93[0,88-0,98]	0.004771	0.7207	0,94[0,92-0,96]	3.406e-11
rs1506790	4	11033136	A	G	0.310582	1,06[1,04-1,09]	2.495e-09	1,08[1,02-1,14]	0.004354	0.2823	1,07[1,05-1,09]	4.334e-11
rs1876266	4	11037414	C	G	0.689237	0,94[0,92-0,96]	1.7e-09	0,96[0,92-1,00]	0.05058	0.7238	0,94[0,92-0,96]	3.198e-10
rs1001158	4	11038456	A	G	0.689131	0,94[0,92-0,96]	1.109e-09	0,96[0,92-1,00]	0.05102	0.7237	0,94[0,92-0,96]	2.145e-10
rs2904297	4	11040290	C	T	0.316729	1,06[1,04-1,09]	2.194e-09	1,04[1,00-1,09]	0.06527	0.2769	1,06[1,04-1,08]	5.445e-10
rs10015233	4	11040406	C	G	0.688224	0,94[0,92-0,96]	2.383e-09	0,96[0,92-1,00]	0.06407	0.7245	0,94[0,93-0,96]	5.746e-10
rs115133969	4	11048689	C	T	0.902058	0,93[0,90-0,96]	8.329e-06	0,91[0,83-0,99]	0.02667	0.9061	0,93[0,90-0,96]	7.386e-07
rs56233017	8	144981488	A	G	0.0437348	1,11[1,06-1,16]	6.791e-06	1,12[1,03-1,22]	0.009686	0.0426	1,11[1,07-1,16]	2.128e-07
rs35139934	8	144995964	A	G	0.0858455	1,11[1,06-1,15]	1.054e-06	1,08[1,02-1,14]	0.007185	0.0861	1,10[1,06-1,13]	3.202e-08
rs11786896	8	145018354	C	T	0.951519	0,90[0,86-0,94]	3.003e-06	0,86[0,79-0,94]	0.0006188	0.9515	0,89[0,86-0,93]	1.045e-08
rs112641794	8	145041943	C	T	0.0963824	1,12[1,08-1,16]	1.585e-08	1,09[1,03-1,16]	0.006026	0.0891	1,11[1,07-1,15]	4.182e-10
rs79832570	8	145097720	C	T	0.0945656	1,14[1,10-1,18]	2.13e-11	1,10[1,03-1,17]	0.003211	0.0973	1,13[1,09-1,16]	4.1e-13
rs61732533	8	145108151	A	G	0.0517919	1,12[1,07-1,17]	1.377e-06	1,17[1,07-1,28]	0.0003722	0.0493	1,13[1,08-1,17]	3.174e-09
rs60394484	8	145124613	A	C	0.0519416	1,11[1,06-1,16]	3.35e-06	1,17[1,07-1,28]	0.000407	0.0493	1,12[1,08-1,17]	8.795e-09
rs34674752	8	145154222	A	G	0.0519429	1,11[1,06-1,16]	4.024e-06	1,20[1,10-1,31]	1.65e-05	0.0489	1,13[1,09-1,18]	1.004e-09
rs34173062	8	145158607	A	G	0.0851862	1,16[1,11-1,21]	1.327e-11	1,09[1,02-1,17]	0.007346	0.0871	1,14[1,10-1,18]	9.622e-13
rs77501143	8	145252484	T	G	0.0663874	1,12[1,07-1,18]	7.314e-06	1,07[0,99-1,16]	0.07371	0.0675	1,11[1,06-1,16]	2.296e-06
rs34398108	14	106169056	A	G	0.337011	1,06[1,03-1,08]	2.378e-06	0,90[0,79-1,03]	0.1374	0.3509	1,05[1,03-1,08]	1.099e-05
rs11621145	14	106172880	A	G	0.675709	0,95[0,92-0,97]	6.266e-06	1,12[0,97-1,29]	0.1208	0.6692	0,95[0,93-0,97]	2.736e-05
rs1407	14	106174261	C	G	0.748953	0,94[0,91-0,96]	2.185e-07	1,21[1,04-1,40]	0.01526	0.7323	0,94[0,92-0,97]	2.497e-06
rs12433324	14	106174518	A	G	0.66487	0,94[0,92-0,97]	7.744e-07	1,10[0,96-1,26]	0.1652	0.6516	0,95[0,93-0,97]	3.599e-06
rs11624491	14	106188045	C	T	0.312599	1,05[1,03-1,08]	4.284e-06	0,90[0,79-1,02]	0.09813	0.3244	1,05[1,03-1,07]	2.165e-05
rs1134590	14	106188230	C	T	0.248869	1,06[1,04-1,09]	1.564e-06	0,86[0,75-0,99]	0.03542	0.264	1,05[1,03-1,08]	1.154e-05
rs8009444	14	106194461	A	G	0.751046	0,94[0,92-0,96]	1.954e-07	1,16[1,01-1,33]	0.04029	0.7364	0,94[0,92-0,97]	1.716e-06
rs6576127	14	106194763	C	T	0.311729	1,06[1,04-1,08]	5.333e-07	0,90[0,79-1,02]	0.1026	0.323	1,05[1,03-1,08]	3.174e-06
rs11849582	14	106195255	A	G	0.311906	1,06[1,03-1,08]	6.92e-07	0,90[0,79-1,02]	0.09528	0.3233	1,05[1,03-1,08]	4.161e-06
rs7153315	14	106195719	C	G	0.749793	0,94[0,92-0,96]	9.797e-08	1,16[1,01-1,33]	0.04123	0.735	0,94[0,92-0,97]	9.037e-07
rs74093831	14	106200003	A	C	0.248648	1,06[1,04-1,09]	5.452e-07	0,88[0,77-1,01]	0.07415	0.2623	1,06[1,03-1,08]	3.563e-06
rs28577986	14	106200232	A	G	0.24865	1,06[1,04-1,09]	5.611e-07	0,88[0,76-1,01]	0.06461	0.2622	1,06[1,03-1,08]	3.868e-06
rs12434433	14	106203840	C	T	0.7509	0,94[0,92-0,96]	3.36e-07	1,14[0,99-1,31]	0.06723	0.7367	0,94[0,92-0,97]	2.385e-06
rs61983884	14	106204293	C	T	0.337065	1,06[1,03-1,08]	2.02e-06	0,90[0,78-1,02]	0.1043	0.343	1,05[1,03-1,08]	1.014e-05
rs12147642	14	106205022	T	G	0.67965	0,95[0,93-0,97]	3.97e-06	1,09[0,96-1,25]	0.1824	0.6681	0,95[0,93-0,97]	1.586e-05
rs11160868	14	106212273	C	T	0.701581	0,95[0,92-0,97]	2.121e-06	1,10[0,96-1,26]	0.1766	0.687	0,95[0,93-0,97]	8.656e-06
rs28414135	14	106213336	C	T	0.704511	0,95[0,92-0,97]	2.012e-06	1,10[0,96-1,26]	0.1833	0.6895	0,95[0,93-0,97]	8.101e-06
rs4774035	14	106214467	C	T	0.704622	0,95[0,92-0,97]	2.632e-06	1,10[0,96-1,27]	0.153	0.6897	0,95[0,93-0,97]	1.127e-05
rs11624464	14	106215480	A	G	0.675808	0,95[0,93-0,97]	2.542e-06	1,10[0,96-1,26]	0.17	0.671	0,95[0,93-0,97]	1.031e-05
rs56925948	14	106220855	C	G	0.295505	1,06[1,03-1,08]	5.124e-06	0,91[0,79-1,04]	0.1654	0.3105	1,05[1,03-1,08]	2.008e-05
rs58439310	14	106220934	A	T	0.295471	1,05[1,03-1,08]	7.736e-06	0,91[0,79-1,04]	0.167	0.3103	1,05[1,03-1,07]	2.929e-05
rs3020575	14	106226483	A	T	0.674717	0,95[0,93-0,97]	7.454e-06	1,09[0,95-1,25]	0.2028	0.6704	0,95[0,93-0,97]	2.617e-05
rs7157106	14	106228095	A	G	0.319215	1,05[1,03-1,08]	7.696e-06	0,91[0,79-1,04]	0.1814	0.3238	1,05[1,03-1,07]	2.801e-05
rs7150765	14	106232168	T	G	0.316135	1,06[1,03-1,08]	3.947e-06	0,91[0,79-1,04]	0.1652	0.3221	1,05[1,03-1,08]	1.569e-05
rs2725151	14	106240455	A	G	0.65595	0,95[0,92-0,97]	6.305e-06	1,14[0,99-1,31]	0.07622	0.6415	0,95[0,93-0,97]	3.178e-05
rs2753560	14	106242041	C	T	0.677609	0,95[0,92-0,97]	6.052e-06	1,12[0,97-1,29]	0.1182	0.6589	0,95[0,93-0,97]	2.67e-05
rs35991354	14	106243463	A	C	0.666681	0,94[0,92-0,96]	3.315e-07	1,12[0,97-1,29]	0.1083	0.6529	0,94[0,92-0,97]	1.881e-06
rs12884389	14	106244123	A	C	0.657002	0,94[0,92-0,97]	1.066e-06	1,10[0,96-1,27]	0.1638	0.6473	0,95[0,93-0,97]	4.594e-06
rs8014929	14	106244915	A	G	0.348696	1,06[1,03-1,08]	2.629e-06	0,90[0,79-1,04]	0.1534	0.3577	1,05[1,03-1,08]	1.09e-05
rs10138890	14	106245579	A	C	0.646382	0,94[0,92-0,97]	1.672e-06	1,11[0,97-1,28]	0.1366	0.6392	0,95[0,93-0,97]	7.422e-06
rs35539856	14	106245829	C	T	0.352762	1,06[1,03-1,08]	1.818e-06	0,90[0,78-1,04]	0.1492	0.3603	1,05[1,03-1,08]	7.752e-06
rs2725145	14	106247313	T	G	0.34201	1,06[1,04-1,08]	1.04e-06	0,89[0,77-1,02]	0.09835	0.3542	1,05[1,03-1,08]	5.45e-06
rs10145293	14	106247549	A	G	0.349482	1,06[1,04-1,09]	7.818e-07	0,91[0,79-1,04]	0.1672	0.3579	1,06[1,03-1,08]	3.397e-06
rs34880031	14	106247981	C	T	0.352146	1,06[1,03-1,08]	1.772e-06	0,90[0,78-1,03]	0.1395	0.36	1,05[1,03-1,08]	7.804e-06
rs7144298	14	106248399	A	G	0.647903	0,94[0,92-0,97]	1.868e-06	1,11[0,97-1,28]	0.1441	0.64	0,95[0,93-0,97]	8.107e-06
rs2725142	14	106249173	C	G	0.670644	0,94[0,92-0,97]	1.808e-06	1,12[0,97-1,29]	0.1162	0.6532	0,95[0,93-0,97]	8.807e-06
rs10134555	14	106249530	A	C	0.352637	1,06[1,03-1,08]	1.651e-06	0,89[0,78-1,03]	0.1172	0.3602	1,05[1,03-1,08]	7.824e-06
rs2145463	14	106249964	C	T	0.647271	0,94[0,92-0,97]	1.214e-06	1,11[0,97-1,28]	0.1294	0.6401	0,95[0,93-0,97]	5.648e-06
rs2753568	14	106250353	A	C	0.664488	0,94[0,92-0,97]	1.136e-06	1,12[0,97-1,28]	0.1275	0.6509	0,95[0,93-0,97]	5.492e-06
rs2725139	14	106251058	C	G	0.676081	0,94[0,92-0,97]	2.223e-06	1,12[0,97-1,29]	0.1216	0.6578	0,95[0,93-0,97]	1.044e-05
rs2725138	14	106251256	A	G	0.659972	0,94[0,92-0,96]	6.522e-07	1,12[0,97-1,29]	0.1129	0.6479	0,95[0,92-0,97]	3.379e-06
rs10141135	14	106251349	T	G	0.646187	0,94[0,92-0,97]	1.719e-06	1,12[0,97-1,28]	0.1224	0.6396	0,95[0,93-0,97]	7.955e-06
rs2753569	14	106251427	C	T	0.659976	0,94[0,92-0,96]	7.758e-07	1,12[0,97-1,29]	0.1131	0.648	0,95[0,93-0,97]	3.964e-06
rs2753571	14	106252699	A	C	0.340167	1,06[1,04-1,09]	4.686e-07	0,89[0,78-1,03]	0.1151	0.3523	1,06[1,03-1,08]	2.464e-06
rs10145102	14	106253092	A	G	0.647377	0,95[0,92-0,97]	2e-06	1,11[0,97-1,28]	0.1402	0.6406	0,95[0,93-0,97]	8.69e-06
rs2725176	14	106253183	A	C	0.659125	0,94[0,92-0,96]	7.182e-07	1,12[0,97-1,29]	0.1084	0.6477	0,95[0,93-0,97]	3.757e-06
rs2753572	14	106253213	A	T	0.659784	0,94[0,92-0,96]	8.057e-07	1,12[0,97-1,29]	0.1145	0.6479	0,95[0,93-0,97]	4.089e-06
rs2753573	14	106253708	C	T	0.659649	0,94[0,92-0,97]	1.718e-06	1,12[0,97-1,29]	0.1131	0.6478	0,95[0,93-0,97]	8.33e-06
rs12896776	14	106254878	T	G	0.646864	0,95[0,92-0,97]	3.028e-06	1,11[0,96-1,27]	0.1602	0.6397	0,95[0,93-0,97]	1.211e-05
rs2753575	14	106255885	A	G	0.343976	1,06[1,03-1,08]	1.928e-06	0,89[0,77-1,03]	0.1074	0.3548	1,05[1,03-1,08]	9.356e-06
rs12888447	14	106256538	C	T	0.645368	0,94[0,92-0,97]	1.972e-06	1,11[0,96-1,28]	0.1529	0.6392	0,95[0,93-0,97]	8.298e-06
rs12888938	14	106258572	A	G	0.645295	0,95[0,92-0,97]	2.249e-06	1,11[0,96-1,28]	0.1498	0.6388	0,95[0,93-0,97]	9.449e-06
rs719482	14	106258781	C	T	0.674425	0,95[0,92-0,97]	4.785e-06	1,11[0,97-1,28]	0.141	0.6568	0,95[0,93-0,97]	2.005e-05
rs12894831	14	106259642	A	G	0.645675	0,95[0,92-0,97]	3.392e-06	1,10[0,95-1,26]	0.1921	0.6392	0,95[0,93-0,97]	1.261e-05
rs2753578	14	106259853	C	T	0.661842	0,95[0,92-0,97]	4.084e-06	1,10[0,96-1,27]	0.1672	0.6493	0,95[0,93-0,97]	1.615e-05
rs11623778	14	106262993	A	G	0.644652	0,94[0,92-0,97]	2.322e-06	1,10[0,96-1,27]	0.1652	0.6388	0,95[0,93-0,97]	9.424e-06
rs12882512	14	106264658	A	G	0.355899	1,06[1,03-1,08]	2.161e-06	0,91[0,79-1,05]	0.1933	0.3615	1,05[1,03-1,08]	8.255e-06
rs7152815	14	106265828	C	T	0.64477	0,95[0,92-0,97]	4.186e-06	1,10[0,96-1,27]	0.1845	0.639	0,95[0,93-0,97]	1.573e-05
rs12894947	14	106266972	A	G	0.643888	0,94[0,92-0,97]	2.127e-06	1,10[0,96-1,27]	0.1827	0.6383	0,95[0,93-0,97]	8.383e-06
rs11160877	14	106267958	C	T	0.346659	1,06[1,03-1,08]	4.326e-06	0,90[0,78-1,03]	0.1334	0.3564	1,05[1,03-1,08]	1.861e-05
rs61994836	14	106268136	C	T	0.356337	1,06[1,03-1,08]	3.198e-06	0,91[0,79-1,05]	0.1892	0.362	1,05[1,03-1,08]	1.21e-05
rs12434980	14	106269737	C	G	0.327489	1,06[1,03-1,08]	6.626e-06	0,91[0,78-1,05]	0.1754	0.3442	1,05[1,03-1,08]	2.472e-05
rs11626026	14	106270204	A	G	0.643942	0,94[0,92-0,97]	1.717e-06	1,10[0,95-1,26]	0.1982	0.6385	0,95[0,93-0,97]	6.683e-06
rs3098197	15	50817133	A	G	0.228778	0,95[0,93-0,97]	3.023e-06	0,98[0,94-1,03]	0.5016	0.2265	0,96[0,94-0,98]	5.654e-06
rs3098201	15	50822931	T	G	0.227186	0,95[0,93-0,97]	2.05e-06	0,99[0,94-1,03]	0.5508	0.2258	0,96[0,94-0,98]	4.592e-06
rs3109899	15	50824723	A	T	0.226921	0,95[0,93-0,97]	1.47e-06	0,99[0,94-1,03]	0.5386	0.2256	0,96[0,94-0,97]	3.299e-06
rs3105597	15	50825668	C	G	0.224532	0,95[0,93-0,97]	6.83e-06	0,99[0,94-1,03]	0.6022	0.2214	0,96[0,94-0,98]	1.536e-05
rs3101860	15	50831175	A	T	0.224522	0,95[0,93-0,97]	7.381e-06	0,99[0,94-1,03]	0.5843	0.2214	0,96[0,94-0,98]	1.565e-05
rs3131593	15	50831895	C	G	0.224438	0,95[0,93-0,97]	8.133e-06	0,99[0,94-1,03]	0.5878	0.2213	0,96[0,94-0,98]	1.733e-05
rs3131583	15	50848996	A	G	0.775656	1,05[1,03-1,07]	5.581e-06	1,01[0,97-1,06]	0.5522	0.7779	1,04[1,02-1,06]	1.128e-05
rs17645499	15	50881635	A	G	0.77546	1,05[1,03-1,07]	2.693e-06	1,01[0,97-1,06]	0.5429	0.7783	1,04[1,03-1,06]	5.74e-06
rs3848128	15	50891790	T	G	0.224271	0,95[0,93-0,97]	2.256e-06	0,99[0,94-1,03]	0.531	0.2213	0,96[0,94-0,98]	4.729e-06
rs17702175	15	50901192	C	T	0.224421	0,95[0,93-0,97]	2.287e-06	0,98[0,94-1,03]	0.5174	0.2209	0,96[0,94-0,98]	4.574e-06
rs17702205	15	50904632	A	T	0.77558	1,05[1,03-1,07]	2.032e-06	1,01[0,97-1,06]	0.5376	0.7793	1,05[1,03-1,07]	4.37e-06
rs8042172	15	50932981	C	T	0.224304	0,95[0,93-0,97]	2.518e-06	0,99[0,94-1,03]	0.5285	0.2205	0,96[0,94-0,98]	5.123e-06
rs8041463	15	50933206	C	T	0.775687	1,05[1,03-1,07]	2.515e-06	1,02[0,97-1,06]	0.5281	0.7794	1,05[1,03-1,07]	5.112e-06
rs72740456	15	50944626	A	G	0.77572	1,05[1,03-1,07]	2.495e-06	1,03[0,97-1,09]	0.3879	0.7765	1,05[1,03-1,07]	2.252e-06
rs12593556	15	50948476	A	T	0.22429	0,95[0,93-0,97]	2.206e-06	0,97[0,92-1,03]	0.3876	0.2236	0,95[0,94-0,97]	2.002e-06
rs72740459	15	50950152	A	G	0.224371	0,95[0,93-0,97]	1.841e-06	0,97[0,92-1,03]	0.3891	0.2236	0,95[0,93-0,97]	1.694e-06
rs2414063	15	50955655	T	G	0.788027	1,05[1,03-1,07]	3.17e-06	1,03[0,96-1,09]	0.428	0.7944	1,05[1,03-1,07]	3.164e-06
rs55916605	15	50964772	A	G	0.775705	1,05[1,03-1,07]	2.329e-06	1,03[0,97-1,09]	0.3913	0.7764	1,05[1,03-1,07]	2.13e-06
rs72740476	15	50966025	C	G	0.224284	0,95[0,93-0,97]	2.208e-06	0,97[0,92-1,03]	0.3977	0.2235	0,95[0,94-0,97]	2.063e-06
rs12595562	15	50974453	C	T	0.225002	0,95[0,93-0,97]	2.91e-06	0,97[0,92-1,03]	0.4001	0.223	0,95[0,94-0,97]	2.695e-06
rs78099598	15	50991569	T	G	0.803399	1,06[1,03-1,08]	7.411e-07	1,03[0,98-1,08]	0.297	0.8011	1,05[1,03-1,07]	7.986e-07
rs77535249	15	50991579	A	G	0.196895	0,95[0,92-0,97]	3.822e-06	0,97[0,93-1,02]	0.3064	0.1987	0,95[0,93-0,97]	4.024e-06
rs17645935	15	50992009	A	C	0.802263	1,06[1,04-1,08]	7.645e-08	1,03[0,98-1,08]	0.2997	0.8006	1,06[1,03-1,08]	9.486e-08
rs12592778	15	50992311	A	G	0.190655	0,94[0,92-0,96]	1.96e-07	0,98[0,93-1,03]	0.4264	0.1877	0,95[0,93-0,97]	3.753e-07
rs12442197	15	50995362	A	C	0.802448	1,06[1,03-1,08]	3.595e-06	1,02[0,98-1,08]	0.3232	0.8008	1,05[1,03-1,07]	4.085e-06
rs145032242	15	50995847	C	T	0.802075	1,06[1,03-1,08]	3.714e-06	1,02[0,98-1,08]	0.3218	0.8006	1,05[1,03-1,07]	4.183e-06
rs12437803	15	50997266	A	G	0.19706	0,94[0,92-0,96]	1.04e-07	0,98[0,93-1,03]	0.3649	0.1978	0,95[0,93-0,97]	1.679e-07
rs12437770	15	50997304	A	C	0.197207	0,95[0,92-0,97]	3.375e-06	0,96[0,91-1,02]	0.1577	0.2015	0,95[0,93-0,97]	1.33e-06
rs12437783	15	50997349	A	C	0.197772	0,95[0,92-0,97]	3.62e-06	0,98[0,93-1,02]	0.3303	0.1991	0,95[0,93-0,97]	4.234e-06
rs72740493	15	50999258	T	G	0.198163	0,94[0,92-0,96]	9.239e-08	0,98[0,93-1,03]	0.3481	0.1995	0,95[0,93-0,97]	1.405e-07
rs78789557	15	50999391	C	G	0.80185	1,06[1,03-1,08]	3.262e-06	1,02[0,97-1,07]	0.36	0.8005	1,05[1,03-1,07]	4.377e-06
rs59685680	15	51001534	T	G	0.802303	1,06[1,04-1,08]	7.187e-08	1,02[0,97-1,07]	0.349	0.8006	1,05[1,03-1,08]	1.124e-07
rs76523702	15	51002342	C	T	0.802286	1,06[1,04-1,08]	6.855e-08	1,02[0,97-1,07]	0.3501	0.8007	1,05[1,03-1,08]	1.082e-07
rs60155540	15	51003692	A	G	0.197537	0,95[0,92-0,97]	3.578e-06	0,98[0,93-1,03]	0.3465	0.1993	0,95[0,93-0,97]	4.481e-06
rs12440864	15	51005957	A	G	0.801843	1,06[1,03-1,08]	3.656e-06	1,02[0,98-1,08]	0.3281	0.8006	1,05[1,03-1,07]	4.237e-06
rs12595082	15	51007729	C	T	0.801769	1,06[1,04-1,08]	1.284e-07	1,02[0,98-1,08]	0.3274	0.8007	1,05[1,03-1,07]	1.714e-07
rs60695341	15	51010271	C	T	0.802004	1,06[1,03-1,08]	4.887e-06	1,02[0,98-1,08]	0.3375	0.8007	1,05[1,03-1,07]	5.826e-06
rs12442145	15	51013595	A	T	0.19054	0,94[0,92-0,96]	1.427e-07	0,98[0,93-1,03]	0.412	0.1871	0,95[0,93-0,97]	2.656e-07
rs28831840	15	51015502	A	G	0.190571	0,94[0,92-0,97]	2.937e-06	0,98[0,93-1,03]	0.4145	0.1871	0,95[0,93-0,97]	4.814e-06
rs17646025	15	51019812	C	T	0.809319	1,06[1,04-1,08]	1.297e-07	1,02[0,97-1,07]	0.4129	0.8129	1,05[1,03-1,08]	2.446e-07
rs28470808	15	51027607	C	T	0.80943	1,06[1,04-1,08]	1.601e-07	1,02[0,97-1,07]	0.4469	0.8134	1,05[1,03-1,08]	3.339e-07
rs10400826	15	51034423	A	G	0.190344	0,95[0,92-0,97]	3.718e-06	0,98[0,93-1,03]	0.4434	0.1867	0,95[0,93-0,97]	6.551e-06
rs12440570	15	51045564	C	T	0.810603	1,06[1,04-1,08]	2.231e-07	1,04[0,98-1,10]	0.1866	0.8125	1,06[1,04-1,08]	1.085e-07
rs77749101	15	51046997	C	T	0.189388	0,95[0,92-0,97]	3.634e-06	0,97[0,91-1,03]	0.274	0.1869	0,95[0,93-0,97]	2.458e-06
rs12443283	15	51048888	C	G	0.189355	0,95[0,92-0,97]	3.659e-06	0,97[0,91-1,03]	0.3692	0.1867	0,95[0,93-0,97]	3.339e-06
rs7170939	15	51052572	C	T	0.811245	1,06[1,03-1,08]	4.751e-06	1,03[0,97-1,09]	0.3871	0.8134	1,05[1,03-1,08]	4.551e-06
rs12595393	15	51053696	C	T	0.810646	1,06[1,03-1,08]	5.758e-06	1,03[0,96-1,09]	0.3976	0.8133	1,05[1,03-1,08]	5.644e-06
rs55757828	15	51055322	C	T	0.19738	0,94[0,92-0,96]	2.235e-07	0,98[0,92-1,04]	0.4359	0.1909	0,95[0,93-0,97]	2.711e-07
rs55840738	15	51060127	A	T	0.802642	1,06[1,03-1,08]	5.96e-06	1,03[0,96-1,09]	0.4023	0.8095	1,05[1,03-1,08]	5.932e-06
rs4985556	16	70694000	A	C	0.111201	1,08[1,05-1,11]	2.277e-08	1,09[1,03-1,16]	0.004583	0.1172	1,08[1,06-1,11]	3.909e-10
rs36155323	16	70694991	A	G	0.878353	0,93[0,90-0,96]	1.687e-06	0,93[0,86-1,00]	0.06258	0.8755	0,93[0,90-0,96]	2.793e-07
rs11538963	16	70696272	C	T	0.104269	1,09[1,05-1,12]	7.415e-08	1,09[1,00-1,19]	0.0626	0.0903	1,09[1,06-1,12]	1.245e-08
rs6499333	16	70701280	A	G	0.485985	0,96[0,94-0,98]	5.261e-06	1,00[0,95-1,05]	0.9792	0.4939	0,96[0,95-0,98]	1.542e-05
rs7195572	16	70701411	A	G	0.479817	0,96[0,94-0,98]	8.771e-06	1,00[0,95-1,05]	0.9456	0.4894	0,97[0,95-0,98]	2.316e-05
rs140016620	16	70713787	A	G	0.931647	0,92[0,89-0,95]	6.803e-06	0,87[0,78-0,96]	0.006972	0.9355	0,91[0,88-0,95]	2.672e-07
rs11075777	16	70714287	A	G	0.478352	0,96[0,95-0,98]	7.986e-06	1,01[0,97-1,05]	0.6392	0.4945	0,97[0,95-0,98]	8.377e-05
rs77946308	16	70719334	C	T	0.0757344	1,08[1,04-1,11]	7.081e-06	1,13[1,05-1,22]	0.001577	0.0722	1,09[1,05-1,12]	8.066e-08
rs76697004	16	70719381	A	C	0.0757374	1,08[1,04-1,11]	9.729e-06	1,13[1,05-1,22]	0.001567	0.0722	1,08[1,05-1,12]	1.131e-07
rs2278983	16	70726795	A	C	0.448944	0,96[0,94-0,97]	1.15e-06	0,98[0,93-1,03]	0.3835	0.46	0,96[0,94-0,98]	1.042e-06
rs4985562	16	70732206	A	G	0.467505	0,96[0,94-0,98]	6.963e-06	0,98[0,94-1,03]	0.4349	0.4861	0,96[0,95-0,98]	7.221e-06
rs12446759	16	81773003	A	G	0.585492	1,05[1,03-1,07]	7.786e-07	1,08[1,03-1,14]	0.001735	0.5994	1,05[1,04-1,07]	1e-08
rs12446781	16	81773026	C	G	0.625706	1,05[1,03-1,07]	2.304e-07	1,09[1,04-1,15]	0.0007366	0.6209	1,05[1,04-1,07]	1.949e-09
rs12444183	16	81773209	A	G	0.407405	0,95[0,93-0,97]	1.48e-08	0,92[0,88-0,96]	3.324e-05	0.3779	0,95[0,93-0,96]	6.869e-12
rs12444189	16	81773267	A	G	0.410764	0,95[0,94-0,97]	1.998e-06	0,92[0,88-0,97]	0.001877	0.4056	0,95[0,93-0,97]	2.933e-08
rs4407053	16	81773816	A	T	0.415834	0,95[0,94-0,97]	1.87e-06	0,92[0,87-0,96]	0.0006765	0.4108	0,95[0,93-0,97]	1.488e-08
rs4544235	16	81774142	T	G	0.420689	0,95[0,93-0,97]	5.406e-07	0,92[0,87-0,97]	0.000944	0.422	0,95[0,93-0,96]	4.729e-09
rs34971488	16	81779775	A	G	0.237824	1,05[1,03-1,07]	8.299e-06	1,05[0,98-1,12]	0.1383	0.2203	1,05[1,03-1,07]	2.641e-06
rs12933303	16	81868372	C	G	0.126082	1,08[1,04-1,11]	1.396e-06	1,09[1,00-1,18]	0.04416	0.1058	1,08[1,05-1,11]	1.772e-07
rs71400178	16	81870760	A	G	0.904818	0,92[0,89-0,95]	2.231e-06	0,91[0,82-1,00]	0.05367	0.9269	0,92[0,89-0,95]	3.37e-07
rs11649062	16	81880936	C	T	0.714096	0,95[0,93-0,97]	4.088e-06	0,97[0,93-1,01]	0.1236	0.7101	0,96[0,94-0,97]	1.42e-06
rs115993119	16	81883987	C	T	0.905229	0,92[0,89-0,95]	1.494e-06	0,93[0,84-1,02]	0.1339	0.9276	0,92[0,89-0,95]	4.709e-07
rs12932761	16	81887820	C	T	0.873904	0,94[0,91-0,96]	8.363e-06	0,93[0,87-0,99]	0.02437	0.8982	0,93[0,91-0,96]	6.084e-07
rs34028338	16	81887977	C	G	0.126262	1,07[1,04-1,10]	7.072e-06	1,07[1,01-1,14]	0.03298	0.1026	1,07[1,04-1,10]	6.642e-07
rs41305759	16	81888274	A	C	0.0945621	1,08[1,05-1,12]	4.061e-06	1,07[0,97-1,18]	0.1707	0.0736	1,08[1,05-1,12]	1.568e-06
rs12930890	16	81890798	A	G	0.126312	1,07[1,04-1,10]	7.29e-06	1,08[1,01-1,16]	0.03543	0.1021	1,07[1,04-1,10]	7.443e-07
rs36114479	16	81891790	C	G	0.874067	0,94[0,91-0,96]	8.302e-06	0,93[0,87-0,99]	0.03071	0.8987	0,94[0,91-0,96]	7.352e-07
rs12102535	16	81898382	C	G	0.865245	0,92[0,90-0,95]	1.222e-07	0,93[0,85-1,00]	0.0644	0.8969	0,92[0,90-0,95]	2.096e-08
rs3935877	16	81900853	C	T	0.867505	0,92[0,90-0,95]	1.115e-07	0,92[0,85-0,99]	0.01956	0.9037	0,92[0,90-0,95]	6.85e-09
rs7342692	16	81903724	T	G	0.131523	1,08[1,05-1,11]	1.95e-07	1,09[1,02-1,17]	0.009621	0.0949	1,08[1,05-1,11]	6.454e-09
rs4888184	16	81907481	A	G	0.867761	0,92[0,90-0,95]	2.324e-07	0,91[0,85-0,98]	0.01011	0.9048	0,92[0,90-0,95]	8.026e-09
rs35454747	16	81912580	T	G	0.13263	1,08[1,05-1,11]	7.004e-07	1,10[1,03-1,18]	0.00676	0.0943	1,08[1,05-1,11]	1.791e-08
rs75364523	17	4723121	A	G	0.0991237	1,08[1,04-1,11]	9.6e-06	1,07[1,02-1,13]	0.01218	0.1008	1,08[1,05-1,11]	3.704e-07
rs74610625	17	4725695	C	G	0.0810001	1,12[1,07-1,17]	3.829e-06	1,06[1,00-1,12]	0.05162	0.028	1,09[1,05-1,13]	1.675e-06
rs113124299	17	4727352	A	C	0.0808009	1,09[1,05-1,12]	1.896e-07	1,06[1,00-1,12]	0.044	0.0879	1,08[1,05-1,11]	3.305e-08
rs78535545	17	4727727	C	T	0.917697	0,92[0,89-0,95]	1.024e-06	0,95[0,89-1,00]	0.04941	0.9108	0,93[0,90-0,95]	2.092e-07
rs72835011	17	4729412	C	G	0.0818678	1,08[1,05-1,12]	5.934e-07	1,06[1,00-1,12]	0.04239	0.089	1,08[1,05-1,11]	9.101e-08
rs76705156	17	4729684	C	T	0.916936	0,92[0,89-0,95]	1.091e-06	0,94[0,89-1,00]	0.0454	0.9105	0,93[0,90-0,95]	1.992e-07
rs7225684	17	4741718	A	G	0.912047	0,91[0,89-0,94]	3.535e-08	0,95[0,91-1,00]	0.0453	0.899	0,93[0,90-0,95]	1.289e-08
rs72835012	17	4742944	A	G	0.913763	0,92[0,89-0,95]	3.939e-08	0,95[0,90-0,99]	0.02777	0.9008	0,93[0,91-0,95]	5.582e-09
rs72835013	17	4743519	C	G	0.0845571	1,09[1,06-1,13]	4.546e-09	1,06[1,01-1,11]	0.02199	0.0977	1,08[1,06-1,11]	6.094e-10
rs72835014	17	4744304	C	T	0.915212	0,91[0,89-0,94]	3.294e-09	0,95[0,90-0,99]	0.0212	0.9022	0,92[0,90-0,95]	4.389e-10
rs72835015	17	4744423	A	C	0.915233	0,91[0,88-0,94]	1.219e-08	0,95[0,90-0,99]	0.02043	0.9021	0,92[0,90-0,95]	1.756e-09
rs7218130	17	4745499	A	G	0.915595	0,91[0,88-0,94]	1.372e-08	0,95[0,90-0,99]	0.02231	0.9022	0,92[0,90-0,95]	2.18e-09
rs72835016	17	4745987	C	G	0.0843776	1,09[1,06-1,13]	3.627e-09	1,06[1,01-1,11]	0.0222	0.0978	1,08[1,06-1,11]	5.071e-10
rs72835017	17	4746294	A	G	0.913538	0,91[0,89-0,94]	1.362e-09	0,95[0,91-0,99]	0.02966	0.9003	0,92[0,90-0,95]	3.115e-10
rs72835018	17	4747023	C	T	0.0846087	1,09[1,06-1,13]	3.483e-09	1,06[1,01-1,11]	0.0197	0.0979	1,08[1,06-1,11]	4.375e-10
rs72835021	17	4753734	A	G	0.915579	0,92[0,89-0,94]	6.884e-09	0,95[0,90-0,99]	0.02286	0.9018	0,93[0,90-0,95]	9.753e-10
rs72835022	17	4757729	C	G	0.0839742	1,09[1,06-1,13]	3.457e-09	1,06[1,01-1,11]	0.02267	0.0981	1,08[1,06-1,11]	5.188e-10
rs72835023	17	4759343	C	T	0.915889	0,91[0,89-0,94]	3.003e-09	0,95[0,90-0,99]	0.02164	0.9019	0,92[0,90-0,95]	4.322e-10
rs72835024	17	4761340	T	G	0.0840751	1,09[1,06-1,13]	2.846e-09	1,06[1,01-1,11]	0.02163	0.0981	1,08[1,06-1,11]	4.122e-10
rs8067447	17	4761912	C	T	0.902338	0,91[0,89-0,94]	2.14e-08	0,95[0,91-0,99]	0.02578	0.8992	0,93[0,90-0,95]	3.931e-09
rs111985639	17	4761960	C	T	0.097658	1,09[1,06-1,13]	2.135e-08	1,05[1,01-1,10]	0.02539	0.1008	1,08[1,05-1,11]	3.846e-09
rs16954223	17	4762035	A	C	0.902339	0,92[0,89-0,94]	5.752e-09	0,95[0,91-0,99]	0.02574	0.8992	0,93[0,90-0,95]	9.362e-10
rs8077875	17	4763326	T	G	0.915932	0,91[0,89-0,94]	6.19e-09	0,95[0,90-0,99]	0.02131	0.9019	0,92[0,90-0,95]	8.538e-10
rs8078173	17	4763551	C	T	0.0976516	1,09[1,06-1,12]	5.803e-09	1,05[1,01-1,10]	0.02391	0.1008	1,08[1,05-1,11]	8.606e-10
rs75604955	17	4765043	A	G	0.0980066	1,09[1,06-1,13]	2.268e-08	1,06[1,01-1,11]	0.02081	0.1009	1,08[1,05-1,11]	3.139e-09
rs8078887	17	4765765	C	T	0.902402	0,91[0,89-0,94]	2.411e-08	0,95[0,91-0,99]	0.02364	0.8992	0,93[0,90-0,95]	3.897e-09
rs76753015	17	4766054	A	G	0.0840066	1,09[1,06-1,13]	3.074e-09	1,06[1,01-1,11]	0.02039	0.0982	1,08[1,06-1,11]	4.056e-10
rs76031775	17	4766144	C	T	0.902399	0,92[0,89-0,94]	2.525e-08	0,95[0,91-0,99]	0.02337	0.8992	0,93[0,90-0,95]	3.994e-09
rs8066138	17	4766540	C	T	0.0950052	1,09[1,06-1,12]	4.136e-09	1,06[1,01-1,11]	0.02195	0.1004	1,08[1,05-1,11]	5.729e-10
rs8070572	17	4766937	C	T	0.0840185	1,09[1,06-1,13]	3.461e-09	1,06[1,01-1,11]	0.02042	0.0982	1,08[1,06-1,11]	4.514e-10
rs112477024	17	4767587	C	G	0.0976598	1,09[1,06-1,13]	1.458e-08	1,05[1,01-1,10]	0.02343	0.1008	1,08[1,05-1,11]	2.451e-09
rs113457177	17	4767809	C	T	0.0840258	1,10[1,06-1,13]	1.346e-08	1,06[1,01-1,11]	0.02022	0.0982	1,08[1,06-1,11]	1.951e-09
rs72835035	17	4768073	C	T	0.915992	0,92[0,89-0,94]	3.596e-09	0,95[0,90-0,99]	0.02008	0.9018	0,92[0,90-0,95]	4.491e-10
rs3893284	17	4770091	A	G	0.0840465	1,10[1,06-1,13]	1.26e-08	1,06[1,01-1,11]	0.01966	0.0982	1,08[1,06-1,11]	1.716e-09
rs8069217	17	4771428	C	T	0.915845	0,91[0,88-0,94]	1.389e-08	0,95[0,90-0,99]	0.02025	0.9016	0,92[0,90-0,95]	2.007e-09
rs74548398	17	4772111	A	G	0.0841549	1,10[1,06-1,13]	1.342e-08	1,06[1,01-1,11]	0.02016	0.0984	1,08[1,06-1,11]	1.935e-09
rs142969103	17	4772410	A	G	0.104771	1,08[1,05-1,12]	2.774e-07	1,05[1,00-1,10]	0.03828	0.1113	1,07[1,05-1,10]	6.497e-08
rs8077447	17	4772761	A	G	0.0959875	1,09[1,06-1,12]	6.194e-09	1,06[1,01-1,11]	0.02157	0.0995	1,08[1,05-1,11]	7.824e-10
rs8077448	17	4772762	A	G	0.0959757	1,09[1,06-1,13]	3.098e-08	1,06[1,01-1,11]	0.02171	0.0995	1,08[1,05-1,11]	4.267e-09
rs72835039	17	4773821	C	T	0.915836	0,91[0,88-0,94]	1.492e-08	0,95[0,90-1,00]	0.03093	0.9009	0,92[0,90-0,95]	3.2e-09
rs72835040	17	4776133	A	G	0.0843008	1,10[1,06-1,13]	1.329e-08	1,06[1,01-1,11]	0.02024	0.0985	1,08[1,06-1,11]	1.907e-09
rs12150370	17	4777634	C	T	0.0997077	1,09[1,06-1,12]	3.162e-09	1,05[1,00-1,10]	0.03126	0.103	1,08[1,05-1,11]	7.109e-10
rs72835043	17	4778650	A	G	0.915753	0,91[0,88-0,94]	1.781e-08	0,95[0,90-0,99]	0.01929	0.9016	0,92[0,90-0,95]	2.334e-09
rs111867243	17	4779353	A	G	0.0843514	1,09[1,06-1,13]	2.664e-08	1,06[1,01-1,11]	0.0174	0.0984	1,08[1,05-1,11]	2.908e-09
rs72835045	17	4780795	A	G	0.0845445	1,09[1,06-1,12]	6.98e-09	1,06[1,01-1,11]	0.02624	0.0992	1,08[1,05-1,11]	1.013e-09
rs142929928	17	4783340	C	G	0.915541	0,92[0,89-0,94]	8.532e-09	0,94[0,90-0,99]	0.01659	0.9016	0,92[0,90-0,95]	7.737e-10
rs145519071	17	4784177	A	C	0.915551	0,92[0,89-0,95]	1.712e-08	0,95[0,90-0,99]	0.01884	0.9015	0,93[0,90-0,95]	1.792e-09
rs142531662	17	4784249	A	C	0.915554	0,92[0,89-0,94]	7.816e-09	0,95[0,90-0,99]	0.01882	0.9015	0,92[0,90-0,95]	8.366e-10
rs145035851	17	4784979	C	T	0.915563	0,92[0,89-0,94]	7.77e-09	0,95[0,90-0,99]	0.01872	0.9015	0,92[0,90-0,95]	8.267e-10
rs140874286	17	4785959	A	G	0.0872361	1,09[1,06-1,12]	9.679e-09	1,06[1,01-1,11]	0.01899	0.0988	1,08[1,05-1,11]	1.025e-09
rs140809073	17	4786738	A	G	0.915513	0,91[0,88-0,94]	2.428e-08	0,95[0,90-0,99]	0.0291	0.9007	0,92[0,90-0,95]	4.498e-09
rs2302321	17	4787804	A	G	0.0843842	1,09[1,06-1,12]	9.603e-09	1,06[1,01-1,11]	0.01681	0.0984	1,08[1,05-1,11]	8.81e-10
rs78767298	17	4789961	C	T	0.915484	0,92[0,89-0,94]	6.814e-09	0,94[0,90-0,99]	0.01754	0.9015	0,92[0,90-0,95]	6.82e-10
rs2277681	17	4793052	C	T	0.918923	0,92[0,89-0,95]	1.206e-07	0,95[0,90-0,99]	0.02435	0.9056	0,93[0,90-0,95]	1.64e-08
rs56067981	17	4801966	A	G	0.0841958	1,10[1,06-1,13]	9.978e-09	1,06[1,01-1,11]	0.01621	0.0986	1,09[1,06-1,11]	1.115e-09
rs55681486	17	4802317	C	T	0.0849279	1,09[1,06-1,13]	2.951e-09	1,06[1,01-1,11]	0.01629	0.0987	1,08[1,06-1,11]	2.903e-10
rs79436576	17	4805167	C	T	0.915976	0,91[0,89-0,94]	3.386e-09	0,94[0,90-0,99]	0.01147	0.9018	0,92[0,90-0,95]	2.081e-10
rs72835059	17	4805389	A	G	0.0840535	1,09[1,06-1,13]	3.009e-09	1,06[1,01-1,12]	0.01035	0.0985	1,09[1,06-1,11]	1.655e-10
rs72835061	17	4805437	A	C	0.0853794	1,09[1,06-1,12]	3.923e-09	1,07[1,02-1,12]	0.007826	0.0984	1,09[1,06-1,11]	1.506e-10
rs2302315	17	4806428	A	G	0.0859626	1,09[1,06-1,12]	4.993e-09	1,06[1,01-1,11]	0.01132	0.0988	1,08[1,06-1,11]	2.919e-10
rs34461890	17	4806718	C	T	0.0861722	1,09[1,06-1,12]	4.947e-09	1,06[1,01-1,11]	0.01099	0.0992	1,08[1,06-1,11]	2.797e-10
rs74574706	17	4807150	C	T	0.910831	0,92[0,89-0,94]	3.773e-08	0,94[0,90-0,99]	0.01077	0.9003	0,92[0,90-0,95]	2.118e-09
rs75602583	17	4808761	C	G	0.08407	1,10[1,06-1,13]	1.95e-08	1,06[1,01-1,11]	0.01104	0.0989	1,09[1,06-1,11]	1.213e-09
rs72835064	17	4809454	C	T	0.917627	0,92[0,89-0,94]	4.893e-09	0,94[0,89-0,98]	0.007378	0.9022	0,92[0,90-0,94]	1.745e-10
rs7208165	17	4811194	A	G	0.0843901	1,10[1,06-1,13]	1.599e-08	1,06[1,02-1,12]	0.009604	0.0987	1,09[1,06-1,12]	8.549e-10
rs7209390	17	4811237	C	T	0.915734	0,91[0,88-0,94]	1.665e-08	0,94[0,90-0,99]	0.009827	0.9014	0,92[0,90-0,95]	9.113e-10
rs7208208	17	4811243	C	G	0.0840445	1,10[1,06-1,13]	1.788e-08	1,06[1,01-1,12]	0.01011	0.0986	1,09[1,06-1,11]	1.006e-09
rs7210187	17	4811350	A	G	0.915548	0,91[0,89-0,94]	2.363e-08	0,94[0,90-0,99]	0.01664	0.9001	0,92[0,90-0,95]	2.102e-09
rs7214599	17	4811491	C	T	0.0843714	1,09[1,06-1,12]	6.956e-09	1,06[1,01-1,11]	0.01208	0.0992	1,08[1,06-1,11]	4.29e-10
rs7214776	17	4811615	C	T	0.0912294	1,08[1,05-1,11]	1.051e-07	1,07[1,02-1,12]	0.007777	0.101	1,08[1,05-1,10]	3.205e-09
rs16954243	17	4812403	A	T	0.915519	0,91[0,89-0,94]	2.668e-08	0,94[0,90-0,99]	0.01251	0.9011	0,92[0,90-0,95]	1.863e-09
rs112745851	17	4812916	C	T	0.915525	0,91[0,89-0,94]	2.925e-08	0,94[0,90-0,99]	0.0126	0.9013	0,92[0,90-0,95]	2.036e-09
rs8077580	17	4813078	T	G	0.902315	0,92[0,89-0,94]	4.565e-09	0,94[0,90-0,99]	0.01478	0.8989	0,92[0,90-0,95]	3.67e-10
rs8081611	17	4813365	C	T	0.0848219	1,09[1,06-1,12]	5.032e-09	1,06[1,01-1,11]	0.01315	0.0983	1,08[1,06-1,11]	3.515e-10
rs72835069	17	4814117	A	G	0.0792004	1,10[1,06-1,13]	1.071e-08	1,06[1,01-1,11]	0.01671	0.0962	1,09[1,06-1,12]	1.196e-09
rs59118134	17	4814537	A	G	0.178938	1,06[1,04-1,09]	4.805e-07	0,99[0,95-1,03]	0.6828	0.1923	1,04[1,02-1,07]	4.427e-05
rs72835072	17	4815870	C	T	0.919518	0,91[0,89-0,94]	3.364e-08	0,94[0,90-0,99]	0.01576	0.9031	0,92[0,90-0,95]	2.993e-09
rs8080668	17	4817717	A	C	0.819113	0,94[0,92-0,96]	4.609e-07	1,01[0,97-1,05]	0.7277	0.8068	0,96[0,94-0,98]	3.73e-05
rs72835073	17	4818815	A	G	0.919892	0,92[0,89-0,94]	8.401e-09	0,94[0,89-0,99]	0.01648	0.9045	0,92[0,90-0,95]	6.024e-10
rs72835074	17	4819887	A	G	0.916398	0,92[0,89-0,94]	5.048e-09	0,94[0,89-0,99]	0.01473	0.9027	0,92[0,90-0,95]	3.335e-10
rs113426708	17	4823657	A	G	0.0807845	1,09[1,06-1,13]	4.428e-08	1,06[1,01-1,12]	0.01876	0.0968	1,09[1,06-1,11]	3.922e-09
rs72835079	17	4829817	T	G	0.0807902	1,09[1,06-1,12]	1.349e-08	1,05[1,01-1,11]	0.02478	0.0987	1,08[1,05-1,11]	1.978e-09
rs2154481	21	27473875	C	T	0.483297	0,95[0,93-0,96]	9.263e-10	0,96[0,93-0,99]	0.003309	0.4618	0,95[0,94-0,96]	1.394e-11
rs2830054	21	27476104	T	G	0.613768	1,05[1,03-1,07]	1.973e-06	1,04[1,01-1,07]	0.01306	0.6438	1,04[1,03-1,06]	9.203e-08
rs2234988	21	27477087	A	G	0.384483	0,95[0,94-0,97]	1.929e-06	0,96[0,94-0,99]	0.01708	0.3558	0,96[0,94-0,97]	1.211e-07
rs2256331	21	27478014	T	G	0.530048	1,05[1,03-1,07]	5.101e-07	1,04[1,01-1,06]	0.01724	0.5649	1,04[1,03-1,06]	3.627e-08
rs2830057	21	27481343	A	C	0.467943	0,95[0,94-0,97]	7.743e-07	0,97[0,94-0,99]	0.01457	0.4335	0,96[0,94-0,97]	4.403e-08
rs2830066	21	27494202	C	T	0.475417	0,96[0,94-0,97]	1.575e-06	0,97[0,94-1,00]	0.03038	0.438	0,96[0,95-0,97]	1.942e-07
rs2234990	21	27496182	A	T	0.527914	1,05[1,03-1,07]	1.299e-06	1,03[1,00-1,06]	0.02371	0.5642	1,04[1,03-1,06]	1.226e-07
rs2830072	21	27500660	T	G	0.48246	0,95[0,93-0,97]	1.633e-07	0,96[0,94-0,99]	0.006851	0.4545	0,96[0,94-0,97]	4.656e-09
rs2830073	21	27501142	C	T	0.517539	1,05[1,03-1,07]	2.386e-07	1,04[1,01-1,07]	0.006348	0.5456	1,05[1,03-1,06]	6.09e-09
rs2830077	21	27502723	A	C	0.515428	1,05[1,03-1,07]	1.958e-07	1,04[1,01-1,07]	0.007666	0.5438	1,05[1,03-1,06]	6.247e-09
rs432766	21	27508060	C	T	0.484654	0,95[0,93-0,97]	1.683e-07	0,96[0,94-0,99]	0.006651	0.4564	0,96[0,94-0,97]	4.616e-09
rs2830084	21	27510296	A	C	0.530483	1,04[1,02-1,06]	5.865e-06	1,03[1,00-1,06]	0.03746	0.5698	1,04[1,02-1,06]	8.35e-07
rs2830087	21	27513053	C	T	0.470283	0,96[0,94-0,98]	6.124e-06	0,97[0,94-1,00]	0.03371	0.4307	0,96[0,95-0,98]	7.718e-07
rs375369	21	27514373	A	G	0.483636	0,95[0,93-0,97]	1.853e-07	0,96[0,94-0,99]	0.007552	0.4562	0,96[0,94-0,97]	5.813e-09
rs2830088	21	27514740	C	T	0.470064	0,96[0,94-0,98]	5.376e-06	0,97[0,94-1,00]	0.03145	0.4307	0,96[0,95-0,98]	6.308e-07
rs1788283	21	27515095	A	C	0.485152	0,95[0,94-0,97]	2.041e-07	0,96[0,94-0,99]	0.006485	0.4568	0,96[0,94-0,97]	5.373e-09
rs2830089	21	27515239	C	G	0.529782	1,04[1,03-1,06]	3.888e-06	1,03[1,00-1,06]	0.03319	0.5695	1,04[1,02-1,06]	5.006e-07
rs2226349	21	27516560	C	G	0.470295	0,96[0,94-0,98]	4.375e-06	0,97[0,94-1,00]	0.0318	0.4305	0,96[0,95-0,98]	5.301e-07
rs467021	21	27517077	A	C	0.5152	1,05[1,03-1,07]	1.338e-07	1,04[1,01-1,07]	0.006887	0.5435	1,05[1,03-1,06]	3.884e-09
rs2154482	21	27520931	T	G	0.468667	0,96[0,94-0,98]	3.469e-06	0,97[0,94-1,00]	0.0361	0.427	0,96[0,95-0,98]	4.935e-07
rs374965	21	27522804	C	T	0.382629	0,96[0,94-0,98]	8.809e-06	0,97[0,94-1,00]	0.03206	0.3486	0,96[0,95-0,98]	9.981e-07
rs12483003	21	27522908	C	T	0.478549	0,95[0,93-0,97]	1.626e-07	0,96[0,94-0,99]	0.006985	0.4484	0,96[0,94-0,97]	4.749e-09
rs455047	21	27523988	C	G	0.457889	0,95[0,93-0,97]	1.826e-07	0,97[0,94-1,00]	0.02894	0.4311	0,96[0,94-0,97]	2.719e-08
rs436011	21	27527690	A	C	0.363472	0,96[0,94-0,98]	9.37e-06	0,98[0,95-1,01]	0.107	0.3321	0,96[0,95-0,98]	4.47e-06
rs439826	21	27528646	T	G	0.362047	0,96[0,94-0,98]	8.856e-06	0,98[0,95-1,01]	0.1159	0.3285	0,96[0,95-0,98]	4.685e-06
rs368196	21	27531267	C	T	0.482171	0,95[0,93-0,97]	1.133e-07	0,95[0,93-0,98]	0.003069	0.4566	0,95[0,94-0,97]	1.272e-09
rs465235	21	27533022	C	G	0.524087	1,05[1,03-1,07]	8.569e-08	1,04[1,01-1,08]	0.005041	0.5473	1,05[1,03-1,07]	1.604e-09
rs4817090	21	27534261	C	T	0.368378	1,06[1,03-1,08]	5.255e-08	1,05[1,02-1,08]	0.002658	0.3722	1,05[1,04-1,07]	5.307e-10
rs469420	21	27541944	A	G	0.50288	1,05[1,03-1,07]	4.519e-07	1,04[1,01-1,08]	0.006208	0.527	1,05[1,03-1,06]	9.691e-09
rs466448	21	27544108	A	G	0.513158	1,04[1,02-1,06]	4.275e-06	1,04[1,01-1,07]	0.01196	0.5402	1,04[1,03-1,06]	1.753e-07
rs442901	21	27546569	C	G	0.48612	0,96[0,94-0,98]	3.534e-06	0,97[0,94-0,99]	0.01388	0.4592	0,96[0,95-0,97]	1.713e-07
rs465353	21	27553309	T	G	0.513514	1,05[1,03-1,07]	1.875e-06	1,04[1,01-1,07]	0.01148	0.5403	1,04[1,03-1,06]	7.652e-08
rs462714	21	27554257	A	G	0.513542	1,05[1,03-1,06]	2.25e-06	1,04[1,01-1,07]	0.01025	0.5402	1,04[1,03-1,06]	8.065e-08
rs456565	21	27557682	C	T	0.486826	0,96[0,94-0,97]	2.331e-06	0,95[0,92-0,98]	0.003411	0.4619	0,96[0,94-0,97]	2.776e-08
rs457792	21	27563105	A	G	0.482962	0,95[0,94-0,97]	1.161e-06	0,95[0,93-0,99]	0.003845	0.4578	0,95[0,94-0,97]	1.545e-08
rs73351307	21	27589715	C	T	0.665716	0,95[0,94-0,97]	4.186e-06	0,97[0,93-1,00]	0.03696	0.6602	0,96[0,94-0,97]	5.156e-07
rs1892676	21	27593540	C	T	0.334846	1,05[1,03-1,07]	4.833e-07	1,03[1,00-1,07]	0.04111	0.3413	1,04[1,03-1,06]	6.943e-08
rs62222965	21	27597762	A	G	0.334947	1,05[1,03-1,07]	3.925e-06	1,04[1,00-1,07]	0.03989	0.3413	1,04[1,03-1,06]	5.264e-07
rs59690116	21	27601515	A	G	0.337862	1,05[1,03-1,07]	2.282e-06	1,03[1,00-1,07]	0.04235	0.345	1,05[1,03-1,06]	3.451e-07
rs2830120	21	27601735	A	C	0.661461	0,95[0,93-0,97]	2.458e-06	0,97[0,94-1,00]	0.04171	0.6544	0,96[0,94-0,97]	3.631e-07

## Sheet: Supplementary Data 3
Supplementary Data 3. Results of significant genome-wide association meta-analysis of AD by Proxy and case/control status by cohorts.
Note: Results obtained with an association and fixed-effects inverse-variance-weighted meta-analysis. Independent lead SNPs are defined by r2 <0.01; distinct genomic loci are >200 kb apart. Allele1 is the effect allele for the meta-association statistic. P value for significance < 5 × 10−8. P value for suggestive associations < 1 × 10−7. * OR is based on IGAP stage 1 only.
						Case-control						AD-by-proxy		Meta-GWAS
						GR@ACE			IGAP			UKB dataset		Case-control + AD-by-proxy		Sensitivity analysis (Case-control)
	Variant	Nearest_Gene	Chr	BP	A1/A2	FREQ_A1	OR[95%CI]	P	FREQ_A1	OR[95%CI]	P	OR[95%CI]	P	OR[95%CI]	P	OR[95%CI]	P
	Genome-wide significant
	rs4844610	CR1	1	207802552	A/C	0.166215	1,08[1,01-1,16]	0.0208977	0.1892	1,17[1,13-1,21]	3.601e-24	1,11[1,07-1,15]	1.091e-08	1,14[1,11-1,16]	7.297e-31	1,15[1,12-1,19]	2.461e-24
	rs2192939	PRKD3/NDUFAF7	2	37484726	A/G	0.620613	1,05[1,00-1,11]	0.043364	0.5765	1,05[1,02-1,08]*	0.001654	1,06[1,03-1,09]	3.256e-05	1,05[1,03-1,07]	2.668e-08	1,05[1,02-1,07]	0.0001874
	rs6733839	BIN1	2	127892810	C/T	0.643906	0,86[0,81-0,90]	1.07384e-08	0.5989	0,83[0,81-0,86]	2.05e-44	0,85[0,83-0,88]	1.046e-27	0,84[0,83-0,86]	6.431e-77	0,84[0,82-0,86]	3.506e-51
	rs10933431	INPP5D	2	233981912	C/G	0.761924	1,05[0,99-1,11]	0.133826	0.7734	1,10[1,06-1,13]	3.423e-09	1,07[1,03-1,10]	0.0001901	1,08[1,06-1,10]	3.644e-12	1,09[1,06-1,12]	3.203e-09
	rs4351014	HS3ST1	4	11027619	C/T	0.683549	0,97[0,92-1,02]	0.262149	0.7155	0,93[0,91-0,96]	1.964e-05	0,93[0,90-0,96]	5.67e-06	0,94[0,92-0,96]	5.37e-10	0,94[0,92-0,97]	1.951e-05
	rs9275152	HLA	6	32652196	C/T	0.0675746	0,90[0,81-1,00]	0.0466983	0.0939	0,86[0,82-0,90]	2.755e-11	0,89[0,85-0,94]	1.112e-05	0,88[0,85-0,91]	4.173e-16	0,87[0,83-0,90]	4.745e-12
	rs75932628	TREM2	6	41129252	C/T	0.996937	0,49[0,30-0,82]	0.0067629	0.9918	0,50[0,41-0,60]*	2.948e-12	NA	NA	0,50[0,41-0,60]	6.947e-14	0,50[0,41-0,60]	6.947e-14
	rs9381040	TREML2	6	41154650	C/T	0.718951	1,01[0,96-1,07]	0.705385	0.7073	1,07[1,04-1,10]	6.218e-07	1,05[1,02-1,08]	0.003206	1,05[1,03-1,07]	3.719e-08	1,06[1,03-1,08]	2.964e-06
	rs9381564	CD2AP	6	47443806	A/G	0.721809	0,92[0,87-0,97]	0.00329829	0.7252	0,92[0,89-0,94]	1.291e-10	0,94[0,91-0,97]	0.000106	0,93[0,91-0,94]	1.794e-15	0,92[0,90-0,94]	1.598e-12
	rs1859788	PILRA	7	99971834	A/G	0.277231	0,92[0,87-0,97]	0.002747	0.3224	0,92[0,90-0,95]	1.217e-09	0,91[0,88-0,94]	2.423e-10	0,92[0,90-0,93]	1.944e-20	0,92[0,90-0,94]	1.165e-11
	rs56402156	EPHA1	7	143103481	A/G	0.190799	0,93[0,88-0,99]	0.0334944	0.1959	0,90[0,88-0,93]	1.46e-10	0,94[0,91-0,97]	0.0003794	0,92[0,90-0,94]	9.632e-14	0,91[0,89-0,94]	2.164e-11
	rs73223431	PTK2B	8	27219987	C/T	0.61567	0,98[0,93-1,03]	0.343797	0.6321	0,91[0,89-0,93]	6.297e-14	0,93[0,91-0,96]	3.884e-06	0,93[0,91-0,94]	1.942e-17	0,92[0,90-0,94]	7.191e-13
	rs9331896	CLU	8	27467686	C/T	0.365528	0,94[0,89-0,99]	0.0120558	0.3862	0,88[0,85-0,90]	4.634e-24	0,93[0,90-0,95]	2.261e-07	0,90[0,89-0,92]	3.772e-29	0,89[0,87-0,91]	1.599e-24
	rs34173062	SHARPIN	8	145158607	A/G	0.0851862	1,26[1,13-1,40]	2.59008e-05	0.08	1,09[1,01-1,19]*	0.03575	1,16[1,10-1,23]	1.377e-07	1,16[1,11-1,21]	1.327e-11	1,15[1,08-1,23]	2.181e-05
	rs7920721	ECHDC3	10	11720308	A/G	0.604387	1,02[0,96-1,07]	0.550724	0.6089	0,93[0,90-0,95]	2.305e-09	0,94[0,91-0,97]	2.196e-05	0,94[0,93-0,96]	3.091e-11	0,94[0,92-0,96]	3.335e-07
	rs3740688	SPI1	11	47380340	T/G	0.54277	1,08[1,02-1,13]	0.0049515	0.5514	1,09[1,07-1,12]	5.462e-13	1,04[1,01-1,07]	0.01072	1,07[1,05-1,09]	1.934e-14	1,09[1,07-1,11]	1.165e-14
	rs1582763	MS4A4A	11	60021948	A/G	0.379186	0,93[0,88-0,98]	0.00475447	0.3713	0,89[0,87-0,91]	2.361e-19	0,94[0,91-0,96]	1.045e-05	0,91[0,90-0,93]	8.691e-24	0,90[0,88-0,92]	1.186e-20
	rs3851179	PICALM	11	85868640	C/T	0.667996	1,10[1,04-1,16]	0.000382074	0.6437	1,14[1,11-1,17]	6.032e-25	1,11[1,08-1,14]	1.748e-12	1,12[1,10-1,14]	3.873e-38	1,13[1,11-1,16]	1.437e-27
	rs11218343	SORL1	11	121435587	C/T	0.0324861	0,87[0,75-1,00]	0.0509084	0.0403	0,80[0,75-0,85]	2.883e-12	0,86[0,80-0,93]	9.404e-05	0,83[0,79-0,87]	5.591e-16	0,81[0,77-0,86]	6.183e-13
	rs17125924	FERMT2	14	53391680	A/G	0.937181	0,88[0,79-0,97]	0.0125377	0.9087	0,88[0,84-0,92]	1.424e-09	0,91[0,87-0,96]	0.000127	0,89[0,87-0,92]	6.302e-14	0,88[0,85-0,91]	5.562e-11
	rs11623019	RIN3/SLC2A4	14	92936971	C/T	0.733215	0,94[0,89-1,00]	0.0429558	0.7755	0,92[0,90-0,95]	1.127e-07	0,92[0,89-0,95]	3.132e-06	0,93[0,91-0,94]	2.414e-13	0,93[0,90-0,95]	1.6e-08
	rs593742	ADAM10	15	59045774	A/G	0.772115	1,13[1,06-1,20]	7.06968e-05	0.7073	1,07[1,05-1,10]	1.253e-07	1,07[1,04-1,11]	4.561e-06	1,08[1,06-1,10]	3.197e-15	1,08[1,06-1,11]	1.351e-10
	rs117618017	APH1B	15	63569902	C/T	0.834549	0,89[0,83-0,95]	0.00087764	0.8564	0,91[0,87-0,96]*	0.0002377	0,92[0,88-0,95]	1.91e-05	0,91[0,89-0,94]	7.975e-11	0,90[0,87-0,94]	8.067e-07
	rs7185636	IQCK	16	19808163	C/T	0.202	0,95[0,89-1,01]	0.124	0.1801	0,92[0,89-0,95]	8.388e-08	1,00[0,97-1,04]	0.8548	0,95[0,93-0,97]	2.301e-05	0,93[0,90-0,95]	4.5e-08
	rs4985556	IL34	16	70694000	A/C	0.111201	1,07[0,98-1,15]	0.125551	0.1118	1,10[1,05-1,14]	3.819e-06	1,06[1,02-1,11]	0.003406	1,08[1,05-1,11]	2.277e-08	1,09[1,05-1,13]	1.349e-06
	rs12444183	PLCG2	16	81773209	A/G	0.407405	0,96[0,91-1,02]	0.168923	0.3837	0,95[0,92-0,97]	1.737e-05	0,95[0,92-0,98]	0.0004996	0,95[0,93-0,97]	1.48e-08	0,95[0,93-0,97]	7.765e-06
	rs72835017	MINK1/CHRNE	17	4746294	A/G	0.914	0,81[0,74-0,89]	9.49e-06	0.9054	0,92[0,88-0,96]	6.589e-05	0,93[0,89-0,98]	0.004405	0,91[0,89-0,94]	1.362e-09	0,90[0,87-0,93]	4.41e-08
	rs75511804	SCIMP	17	5138304	C/T	0.881701	0,87[0,80-0,94]	0.000397113	0.8774	0,92[0,89-0,96]	1.068e-05	0,90[0,87-0,94]	2.509e-06	0,91[0,89-0,93]	5.157e-13	0,91[0,88-0,94]	4.277e-08
	rs386572859	MAPT/KANSL1	17	44368216	A/G	0.213	0,81[0,75-0,87]	7.95e-09	NA	NA	NA	0,99[0,95-1,03]	0.5129	0,95[0,91-0,98]	0.001067	0,81[0,75-0,87]	7.95e-09
	rs4311	ACE	17	61560763	C/T	0.468679	1,06[1,00-1,11]	0.0335509	0.5222	1,05[1,02-1,08]*	0.0008175	1,07[1,04-1,10]	1.016e-06	1,06[1,04-1,08]	5.513e-10	1,05[1,03-1,08]	7.725e-05
	rs3752231	ABCA7	19	1043638	C/T	0.739868	0,93[0,88-0,98]	0.0110413	0.7477	0,90[0,87-0,93]	5.568e-12	0,94[0,91-0,97]	0.0001166	0,92[0,90-0,94]	8.417e-16	0,91[0,88-0,93]	3.56e-13
	rs429358	APOE4	19	45411941	C/T	0.168	2,55[2,37-2,74]	3.5e-136	0.2159	3,33[3,20-3,45]*	0	2,85[2,76-2,94]	0	3,00[2,93-3,07]	0	3,15[3,05-3,26]	0
	rs7412	APOE2	19	45412079	C/T	0.951	1,51[1,34-1,69]	5.9e-12	0.9264	1,60[1,50-1,69]*	6.401e-53	1,59[1,51-1,68]	9.005e-62	1,58[1,52-1,65]	3.2e-123	1,58[1,50-1,66]	3.79e-63
	rs12459419	CD33	19	51728477	C/T	0.710494	1,02[0,97-1,08]	0.403596	0.6924	1,08[1,05-1,12]*	4.511e-07	1,05[1,02-1,08]	0.00306	1,06[1,04-1,08]	3.109e-08	1,07[1,04-1,10]	1.614e-06
	rs6024870	CASS4	20	54997568	A/G	0.102984	0,92[0,85-1,00]	0.0605282	0.0875	0,88[0,85-0,92]	3.463e-08	0,91[0,87-0,96]	0.000451	0,90[0,87-0,93]	2.16e-11	0,89[0,86-0,93]	8.805e-09
	rs2154481	APP	21	27473875	C/T	0.483297	0,93[0,88-0,98]	0.00350955	0.4665	0,95[0,93-0,97]	2.1e-05	0,95[0,93-0,98]	0.0006106	0,95[0,93-0,96]	9.263e-10	0,95[0,92-0,97]	3.614e-07
	Suggestive signals
	rs7153315	ELK2AP	14	106195719	C/G	0.749793	0,93[0,88-0,99]	0.0252951	0.6703	0,93[0,89-0,98]*	0.002764	0,94[0,91-0,97]	0.0001291	0,94[0,92-0,96]	9.797e-08	0,93[0,90-0,97]	0.0001863
	rs76523702	SPPL2A	15	51002342	C/T	0.802286	1,00[0,94-1,07]	0.905215	0.8045	1,08[1,05-1,11]	8.051e-07	1,05[1,02-1,09]	0.002878	1,06[1,04-1,08]	6.855e-08	1,06[1,04-1,09]	6.359e-06

## Sheet: Supplementary Data 4
Supplementary Data 4. The genetic landscape of late-onset Alzheimer's Disease
Note: Association results of overall meta-GWAS cohorts. Same variants included in the PRS (excluding APOE). Locus priority: publication that finds an AD association in this locus for the first time. Culprit variant/Gene: according to our knowledge from functional studies. OR: Regarding the minor allele. MAF: from GR@ACE discovery dataset. LOF: Loss-of-function.
RS	Chr	BP	Minor/Other Allele	MAF	Effect	Top SNP found in	Locus priority	Region included in validation	Closet Gene	Culprit variant identified	Culprit Gene	Other Mutations observed	Certainty culprit gene
rs4844610	1	207802552	A/C	0.166242	Risk	Kunkle et al. 2019	Lambert et al. 2009	No	CR1	CNV(linked to hit)	CR1	no	clear
rs876461	2	37515958	A/G	0.142516	Risk	Present work	Present work	Yes	PRKD3/NDUFAF7	no	PRKD3/NDUFAF7	no	possible
rs6733839	2	127892810	T/C	0.356141	Risk	Lambert et al. 2013	Seshadri et al. 2010	No	BIN1	no	BIN1	missense variant	clear
rs10933431	2	233981912	G/C	0.23812	Protective	Kunkle et al. 2019	Lambert et al. 2013	No	INPP5D	no	INPP5D	no	likely
rs4351014	4	11027619	T/C	0.31647	Risk	Present work	Desikan al. 2015	Yes	HS3ST1	no	HS3ST1	no	possible
rs9275152	6	32652196	C/T	0.0676322	Protective	Present work	Lambert et al. 2013	No	HLA	no	HLA-DRB1	no	unclear
rs143332484	6	41129207	T/C	0.0155286	Risk	Sims et al. 2017	Sims et al. 2017	No	TREM2	Missense Arg62His	TREM2	missense, nonsense variants	clear
rs75932628	6	41129252	T/C	0.0030619	Risk	Jonson et al. 2013	Jonson et al. 2013	No	TREM2	Missense Arg47His	TREM2	missense, nonsense variants	clear
rs9381040	6	41154650	T/C	0.280999	Protective	Present work	Benítez et al. 2014	No	TREML2	no	TREML2	no	likely
rs9381564	6	47443806	G/A	0.278263	Risk	Present work	Lambert et al. 2013	No	CD2AP	no	CD2AP	missense variant	likely
rs1859788	7	99971834	A/G	0.277182	Protective	Rathore et al. 2018	Hollinworth et al. 2011	No	PILRA	Missense Gly78Arg	PILRA	no	clear
rs56402156	7	143103481	A/G	0.190859	Protective	Marioni et al. 2018	Lambert et al. 2013	No	EPHA1	no	EPHA1	missense variant	likely
rs73223431	8	27219987	T/C	0.384327	Risk	Kunkle et al. 2019	Lambert et al. 2013	No	PTK2B	no	PTK2B	no	likely
rs9331896	8	27467686	C/T	0.36549	Protective	Lambert et al. 2013	Harold et al. 2009	No	CLU	no	CLU	no	likely
rs34674752	8	145154222	A/G	0.0519665	Risk	Present work	Lancour et al. 2018	Yes	SHARPIN	Missense Pro294Ser	SHARPIN	missense variant	clear
rs34173062	8	145158607	A/G	0.0852016	Risk	Present work	Lancour et al. 2018	Yes	SHARPIN	Missense Ser17Phe	SHARPIN	missense variant	clear
rs7920721	10	11720308	G/A	0.395606	Risk	Desikan et al. 2015	Desikan et al. 2015	No	ECHDC3	no	ECHDC3	no	unclear
rs3740688	11	47380340	G/T	0.457203	Protective	Marioni et al. 2018	Huang et al. 2015	No	SPI1	no	SPI1	no	clear
rs1582763	11	60021948	A/G	0.379184	Protective	Jun et al. 2015	Hollinworth et al. 2011	No	MS4A4A	no	MS4A4A	no	likely
rs3851179	11	85868640	T/C	0.332018	Protective	Harold et al. 2009	Harold et al. 2009	No	PICALM	no	PICALM	no	clear
rs11218343	11	121435587	C/T	0.0325162	Protective	Miyashita et al. 2013	Rogaeva et al. 2007	No	SORL1	no	SORL1	missense variant (incomplete penetrance), LOF variants	clear
rs17125924	14	53391680	G/A	0.0627987	Risk	Marioni et al. 2018	Lambert et al. 2013	No	FERMT2	no	FERMT2	no	likely
rs11623019	14	92936971	T/C	0.266821	Risk	Present work	Lambert et al. 2013	No	RIN3/SLC24A4	no	RIN3/SLC24A4	no	unclear
rs593742	15	59045774	G/A	0.227896	Protective	Marioni et al. 2018	Kim et al. 2009	No	ADAM10	no	ADAM10	missense variant (incomplete penetrance)	likely
rs117618017	15	63569902	T/C	0.165438	Risk	Jansen al. 2019	Poli et al. 2008	No	APH1B	Missense Thr27Ile	APH1B	no	likely
rs7185636	16	19808163	C/T	0.202192	Protective	Kunkle et al. 2019	Kunkle et al. 2019	No	IQCK	no	IQCK, KNOP1	yes	likely
rs4985556	16	70694000	A/C	0.111165	Risk	Marioni et al. 2018	Marioni et al. 2018	Yes	IL34	Stop Gained Tyr213Ter	IL34	no	clear
rs12444183	16	81773209	A/G	0.407435	Protective	Marioni et al. 2018	Sims et al. 2017	Yes	PLCG2	no	PLCG2	rare variant Pro522Leu	likely
rs3935877	16	81900853	T/C	0.132453	Risk	Present work	Sims et al. 2017	Yes	PLCG2	no	PLCG2	rare variant Pro522Leu	likely
rs72824905	16	81942028	G/C	0.00545851	Protective	Sims et al. 2017	Sims et al. 2017	Yes	PLCG2	Missense Pro522Leu	PLCG2	no	clear
rs75511804	17	5138304	T/C	0.118342	Risk	Present work	Jansen al. 2019	No	SCIMP	no	SCIMP	no	possible
rs2732703	17	46290850	G/T	0.23645	Protective	Present work	Jun et al. 2015	No	MAPT/KANSL1	no	KANSL1, MAPT	no	likely
rs4311	17	61560763	C/T	0.468649	Risk	Marioni et al. 2018	Alvarez et al. 1999	No	ACE	Intornic ALU insertion	ACE	no	clear
rs72835061	17	4805437	A/C	0.0853922	Risk	Present work	Present work	Yes	CHRNE/C17orf107	no	CHRNE	no	possible
rs616338	17	47297297	T/C	0.00763228	Risk	Sims et al. 2017	Sims et al. 2017	no	ABI3	Missense Ser209Phe	ABI3	no	clear
rs3752231	19	1043638	T/C	0.260048	Risk	Marioni et al. 2018	Hollinworth et al. 2011	No	ABCA7	Intronic VNTR	ABCA7	rare variants (incomplete penetrance), LOF variants	likely
rs429358	19	45411941	C/T	0.168	Risk	Strittmatter et al. 1993	Strittmatter et al. 1993	No	APOE4	Arg112-Arg158 diplotype	APOE	no	clear
rs7412	19	45412079	T/C	0.049	Protective	Chartier-Harlin et al. 1994	Chartier-Harlin et al. 1994	No	APOE2	Cys112-Cys158 diplotype	APOE	no	clear
rs12459419	19	51728477	T/C	0.289533	Protective	Malik et el. 2013	Bertram et al. 2008	No	CD33	Exon 2 splicing modulator	CD33	no	clear
rs6024870	20	54997568	A/G	0.102993	Protective	Present work	Lambert et al. 2013	No	CASS4	no	CASS4/CSFT1	no	unclear
rs2154481	21	27473875	C/T	0.483261	Protective	Present work	Goate et al. 1991	Yes	APP	no	APP	EOAD full penetrance mutations	likely

## Sheet: Supplementary Data 5
Suplementary Data 5. Variants included to perform the Polygenic risk Score
Note: For KANSL1 we selected the weight depending on whether or not they were carriers of APOE𝛆4.
RS	Gene	Chr	BP	REF	ALT	Freq. Ref. GR@ACE	MAF	Genotyped	Call Rate	Rsq	Beta HRC	Weight from	Culprit variant identified	Note
rs4844610	CR1	1	207802552	A	C	0.166242	0.16507	Genotyped	0.99991	NA	0.1466	Kunkle et al. 2019	CNV(linked to hit)
rs876461	PRKD3	2	37515958	G	A	0.857484	0.14468	Imputed	NA	0.99313	-0.0744	Kunkle et al. 2019	no
rs6733839	BIN1	2	127892810	C	T	0.643859	0.3592	Genotyped	0.99965	NA	-0.1693	Kunkle et al. 2019	no
rs10933431	INPP5D	2	233981912	G	C	0.23812	0.23849	Genotyped	0.99943	NA	-0.1001	Kunkle et al. 2019	no
rs4351014	HS3ST1	4	11027619	T	C	0.31647	0.31722	Imputed	NA	0.99405	0.0676	Kunkle et al. 2019	no
rs9275152	HLA-DRB1	6	32652196	T	C	0.932368	0.0698	Imputed	NA	0.90731	0.1319	Kunkle et al. 2019	no
rs143332484	TREM2	6	41129207	C	T	0.984471	0.01516	Imputed	NA	0.80168	-0.495	Sims et al. 2017	Missense Arg62His
rs75932628	TREM2	6	41129252	C	T	0.996938	0.00318	Imputed	NA	0.87648	-0.6989	Kunkle et al. 2019	Missense Arg447His
rs9381040	TREML2	6	41154650	C	T	0.719001	0.28479	Imputed	NA	0.99822	0.059	Kunkle et al. 2019	no
rs9381564	CD2AP	6	47443806	A	G	0.721737	0.27423	Imputed	NA	0.99693	-0.083	Kunkle et al. 2019	no
rs1859788	PILRA	7	99971834	A	G	0.277182	0.27763	Imputed	NA	0.98715	-0.0652	Kunkle et al. 2019	Missense Gly78Arg
rs56402156	EPHA1	7	143103481	G	A	0.809141	0.18925	Genotyped	0.99997	NA	0.1024	Kunkle et al. 2019	no
rs73223431	PTK2B	8	27219987	C	T	0.615673	0.38252	Genotyped	0.99991	NA	-0.0936	Kunkle et al. 2019	no
rs9331896	CLU	8	27467686	C	T	0.36549	0.365	Genotyped	0.99995	NA	-0.1269	Kunkle et al. 2019	no
rs34674752	SHARPIN	8	145154222	G	A	0.948033	0.05137	Genotyped	0.99991	NA	-0.1068	Kunkle et al. 2019	Missense Pro294Ser
rs34173062	SHARPIN	8	145158607	G	A	0.914798	0.08449	Imputed	NA	0.69096	-0.0896	Kunkle et al. 2019	Missense Ser17Phe
rs7920721	ECHDC3	10	11720308	A	G	0.604394	0.39344	Genotyped	0.99954	NA	-0.0782	Kunkle et al. 2019	no
rs3740688	SPI1	11	47380340	G	T	0.457203	0.45807	Imputed	NA	0.98412	-0.0935	Kunkle et al. 2019	no
rs1582763	MS4A2	11	60021948	G	A	0.620816	0.3775	Genotyped	0.99986	NA	0.1232	Kunkle et al. 2019	no
rs3851179	PICALM	11	85868640	T	C	0.332018	0.33246	Genotyped	0.99991	NA	-0.1198	Kunkle et al. 2019	no
rs11218343	SORL1	11	121435587	T	C	0.967484	0.03303	Imputed	NA	0.98128	0.2053	Kunkle et al. 2019	no
rs17125924	FERMT2	14	53391680	A	G	0.937201	0.06381	Genotyped	0.99996	NA	-0.1222	Kunkle et al. 2019	no
rs11623019	RIN3/SLC2A4	14	92936971	T	C	0.266821	0.26848	Imputed	NA	0.99476	0.0913	Kunkle et al. 2019	no
rs593742	ADAM10	15	59045774	A	G	0.772104	0.23128	Genotyped	0.9996	NA	0.0649	Kunkle et al. 2019	no
rs117618017	APH1B	15	63569902	C	T	0.834562	0.16362	Genotyped	0.99981	NA	-0.0941	Kunkle et al. 2019	Missense Thr27Ile
rs7185636	IQCK	16	19808163	T	C	0.797808	0.204	Imputed	NA	0.97583	0.0786	Kunkle et al. 2019	no
rs4985556	IL34	16	70694000	C	A	0.888835	0.10938	Genotyped	0.99954	NA	-0.0867	Kunkle et al. 2019	Stop Gained Tyr213Ter
rs12444183	PLCG2	16	81773209	A	G	0.407435	0.40577	Imputed	NA	0.95536	-0.0507	Kunkle et al. 2019	no
rs3935877	PLCG2	16	81900853	T	C	0.132453	0.13305	Imputed	NA	0.94439	0.0623	Kunkle et al. 2019	no
rs72824905	PLCG2	16	81942028	C	G	0.994541	0.00571	Imputed	NA	0.85705	0.2701	Kunkle et al. 2019	Missense Pro522Leu
rs72835061	CHRNE	17	4805437	C	A	0.914608	0.08357	Imputed	NA	0.99722	-0.0896	Kunkle et al. 2019	no
rs75511804	SCIMP	17	5138304	C	T	0.881658	0.11663	Imputed	NA	0.99759	-0.0847	Kunkle et al. 2019	no
rs2732703	KANSL1	17	44353222	T	G	0.76355	0.23241	Imputed	NA	0.76462	0.099	Jun et al. 2015	no	weight for APOEe4 carriers
rs2732703	KANSL1	17	44353222	T	G	0.76355	0.23241	Imputed	NA	0.76462	0.3145	Jun et al. 2015	no	weight for APOEe4 non-carriers
rs616338	ABI3	17	47297297	T	C	0.00763228	0.00759	Genotyped	0.99988	NA	0.362	Sims et al. 2017	Missense Ser209Phe
rs4311	ACE	17	61560763	T	C	0.531351	0.47304	Imputed	NA	0.98632	-0.0481	Kunkle et al. 2019	Intornic ALU insertion
rs3752231	ABCA7	19	1043638	C	T	0.739952	0.25996	Genotyped	0.99985	NA	-0.1002	Kunkle et al. 2019	Intronic VNTR
rs12459419	CD33	19	51728477	C	T	0.710467	0.28965	Imputed	NA	0.99832	0.08	Kunkle et al. 2019	Exon 2 splicing modulator
rs6024870	CASS4	20	54997568	G	A	0.897007	0.10352	Imputed	NA	0.98163	0.1279	Kunkle et al. 2019	no
rs2154481	APP	21	27473875	C	T	0.483261	0.48383	Imputed	NA	0.955	-0.0505	Kunkle et al. 2019	no

## Sheet: Supplementary Data 6
Suplementary Data 6. 50 risk tiles of the PRS
Note: We explored risk stratification using only the PRS. For this, we split the PRSs into 50 groups (2 percentiles) and compared all groups with that which had the lowest PRS using logistic regression models adjusted for four population ancestry components.
Tile	Effect	SE	P-value	Mean age Case	Median age Case	SD_age_case	Cases (n)	Controls (n)	OR[CI95%]
1	0	0	NA	79.9888	82	7.29647	89	136	reference
2	-0.0251554	0.199935	0.899876	79.2791	80	8.08725	86	126	0,98[0,66-1,44]
3	0.201772	0.197329	0.306536	81.2105	82	6.51332	95	118	1,22[0,83-1,80]
4	0.0905242	0.198633	0.648581	80.4945	82	7.29136	91	124	1,09[0,74-1,62]
5	-0.0557225	0.206041	0.786819	80.9306	82	7.78646	72	114	0,95[0,63-1,42]
6	0.255473	0.195942	0.192294	78.7755	80	8.36479	98	115	1,29[0,88-1,90]
7	-0.0781094	0.204695	0.702766	79.3803	81	8.46905	71	119	0,92[0,62-1,38]
8	-0.0890689	0.196892	0.651	78.561	79	8.08458	82	137	0,91[0,62-1,35]
9	0.199005	0.195126	0.307786	80.3711	81	7.32336	97	122	1,22[0,83-1,79]
10	0.642631	0.186561	0.00057188	79.9184	81	7.49932	147	122	1,90[1,32-2,74]
11	0.385347	0.193528	0.0464626	80.5315	81	6.99847	111	119	1,47[1,01-2,15]
12	0.224186	0.194411	0.248846	81.0707	82	6.46064	99	121	1,25[0,85-1,83]
13	0.283587	0.200318	0.156868	80.2841	81	7.25868	88	103	1,33[0,90-1,97]
14	0.191844	0.192718	0.319509	80.4571	81	7.16969	105	133	1,21[0,83-1,77]
15	0.340526	0.194196	0.0795123	80.125	82	7.94115	104	113	1,41[0,96-2,06]
16	0.435394	0.195243	0.0257468	80.0885	81	7.80746	113	114	1,55[1,05-2,27]
17	0.321733	0.190375	0.091028	81.0439	81.5	6.54784	114	125	1,38[0,95-2,00]
18	0.539053	0.189852	0.0045209	80.1527	81	7.05852	131	123	1,71[1,18-2,49]
19	0.377287	0.192475	0.0499744	80.0603	81	7.52074	116	122	1,46[1,00-2,13]
20	0.189737	0.200651	0.344347	79.3587	80	7.81318	92	113	1,21[0,82-1,79]
21	0.315437	0.19284	0.101893	79.9252	81	7.58188	107	123	1,37[0,94-2,00]
22	0.231462	0.19966	0.246341	81.587	82	7.35169	92	115	1,26[0,85-1,86]
23	0.406762	0.193447	0.0354914	80.5413	81	6.69236	109	111	1,50[1,03-2,19]
24	0.504227	0.187157	0.00705702	79.3657	80	6.44997	134	124	1,66[1,15-2,39]
25	0.539271	0.189446	0.00441932	78.5954	80	7.59937	131	122	1,71[1,18-2,49]
26	0.300954	0.193725	0.120301	78.8824	80	6.3718	102	119	1,35[0,92-1,98]
27	0.304625	0.191939	0.112492	78.6204	80.5	8.24136	108	122	1,36[0,93-1,98]
28	0.545614	0.18769	0.00364922	79.3285	80	8.82102	137	124	1,73[1,19-2,49]
29	0.37878	0.196208	0.0535449	79.875	80	6.45926	104	110	1,46[0,99-2,15]
30	0.697922	0.183981	0.000148567	79.5183	80	7.65953	164	127	2,01[1,40-2,88]
31	0.449473	0.1949	0.0211006	79.2368	81	8.30748	114	113	1,57[1,07-2,30]
32	0.454652	0.191218	0.0174225	79.3281	81	7.97645	128	122	1,58[1,08-2,29]
33	0.524601	0.186775	0.00497372	79.6923	80	6.35259	143	126	1,69[1,17-2,44]
34	0.541821	0.187054	0.00377223	78.5074	79.5	7.67198	136	124	1,72[1,19-2,48]
35	0.641724	0.190348	0.000748102	79.3209	80	6.62713	134	108	1,90[1,31-2,76]
36	0.336489	0.186198	0.0707377	78.104	79	8.4365	125	135	1,40[0,97-2,02]
37	0.69897	0.180969	0.000112288	78.1	80	8.01526	170	130	2,01[1,41-2,87]
38	0.345808	0.195444	0.0768361	77.8641	79	7.85787	103	115	1,41[0,96-2,07]
39	0.406077	0.194029	0.0363608	80.0826	82	8.22837	109	111	1,50[1,03-2,20]
40	0.583566	0.187422	0.00184791	79.1957	80	7.72224	138	116	1,79[1,24-2,59]
41	0.74699	0.185668	5.74e-05	79.2065	80	7.99163	155	115	2,11[1,47-3,04]
42	0.843108	0.184887	5.11e-06	79.4148	80	7.71371	176	126	2,32[1,62-3,34]
43	0.734682	0.181791	5.31e-05	79.2515	80	6.85488	171	130	2,08[1,46-2,98]
44	0.683085	0.182696	0.000184815	79.3018	80	7.62187	169	126	1,98[1,38-2,83]
45	0.687331	0.183579	0.000181075	79.5749	79	7.53259	167	131	1,99[1,39-2,85]
46	0.969351	0.181965	9.98e-08	78.6	80	7.98931	201	118	2,64[1,85-3,77]
47	0.896347	0.186575	1.55e-06	79.375	80	7.15432	176	118	2,45[1,70-3,53]
48	0.845426	0.185287	5.05e-06	79.5116	80	6.79739	172	116	2,33[1,62-3,35]
49	0.788306	0.182509	1.57e-05	78.8305	80	7.23428	178	124	2,20[1,54-3,15]
50	1.09098	0.173478	3.2e-10	77.5254	79	7.78549	277	139	2,98[2,12-4,18]

## Sheet: Supplementary Data 7
Suplementary Data 7. Association of the continuous AD-PRS within each APOE groups using logistic regression models adjusted for four population ancestry components.
APOE groups	P-value	OR [CI 95%]
ε2ε2/ε2ε3	1.9e-05	1,33[1,17-1,51]
ε3ε3	9.2e-21	1,25[1,19-1,31]
ε2ε4/ε3ε4	1.9e-13	1,32[1,23-1,42]
ε4ε4	0.05	1,29[1,00-1,68]

## Sheet: Supplementary Data 8
Suplementary Data 8. Risk extremes comparisons between the APOE ɛ4ɛ4 highest PRS risk tile to the APOE ɛ2ɛ2/ɛ2ɛ3 lowest PRS risk tile.
Note: We studied the effect of PRS across groups of individuals stratified by the APOE genotypes with the lowest PRS group (APOE as the reference group using logistic regression models adjusted for four population ancestry components).
APOE	Tile	Effect	SE	P-value	Mean age Case	Median age Case	Cases (n)	Controls (n)	OR[CI95%]
APOE𝛆2ɛ2/𝛆2ɛ3	1	0	0	NA	NA	NA	0	0	Reference
APOE𝛆2ɛ2/𝛆2ɛ3	2	0.218522	0.276333	0.429064	83.3659	84	41	86	1,24[0,72-2,14]
APOE𝛆2ɛ2/𝛆2ɛ3	3	0.32028	0.269228	0.234194	81.3542	82.5	48	90	1,38[0,81-2,33]
APOE𝛆2ɛ2/𝛆2ɛ3	4	0.67673	0.276138	0.0142582	78.1321	80	53	76	1,97[1,15-3,38]
APOE𝛆2ɛ2/𝛆2ɛ3	5	0.308548	0.271941	0.256537	82.9792	83	48	92	1,36[0,80-2,32]
APOE𝛆2ɛ2/𝛆2ɛ3	6	0.78271	0.260312	0.00263995	80.913	82	69	80	2,19[1,31-3,64]
APOE𝛆2ɛ2/𝛆2ɛ3	7	0.90946	0.253723	0.000337782	81.931	83	88	98	2,48[1,51-4,08]
APOE𝛆3ɛ3	1	0.230769	0.241394	0.339081	80.1954	82	87	189	1,26[0,78-2,02]
APOE𝛆3ɛ3	2	0.423173	0.24049	0.0784703	81.3854	83	96	165	1,53[0,95-2,45]
APOE𝛆3ɛ3	3	0.483968	0.239049	0.0429135	79.9896	81.5	96	154	1,62[1,02-2,59]
APOE𝛆3ɛ3	4	0.173113	0.238703	0.468313	79.8706	82	85	185	1,19[0,74-1,90]
APOE𝛆3ɛ3	5	0.800946	0.233108	0.000590489	80.7077	83	130	158	2,23[1,41-3,52]
APOE𝛆3ɛ3	6	0.70405	0.232964	0.00250993	81.1732	82	127	172	2,02[1,28-3,19]
APOE𝛆3ɛ3	7	0.488905	0.234072	0.0367348	81.6389	83	108	176	1,63[1,03-2,58]
APOE𝛆3ɛ3	8	0.764112	0.234764	0.00113469	80.8618	83	123	154	2,15[1,36-3,40]
APOE𝛆3ɛ3	9	0.817822	0.23258	0.000437594	81.5221	82	136	161	2,27[1,44-3,57]
APOE𝛆3ɛ3	10	0.512469	0.239626	0.0324667	81.0204	82.5	98	160	1,67[1,04-2,67]
APOE𝛆3ɛ3	11	0.542524	0.237989	0.0226306	82.5	83.5	104	170	1,72[1,08-2,74]
APOE𝛆3ɛ3	12	0.749714	0.229065	0.00106442	81.3008	82	133	160	2,12[1,35-3,32]
APOE𝛆3ɛ3	13	0.604645	0.230985	0.00885294	80.25	81	124	180	1,83[1,16-2,88]
APOE𝛆3ɛ3	14	0.724065	0.231214	0.0017387	79.9927	82	137	167	2,06[1,31-3,25]
APOE𝛆3ɛ3	15	0.874647	0.233386	0.000178505	80.3676	82	136	156	2,40[1,52-3,79]
APOE𝛆3ɛ3	16	0.851274	0.237499	0.000337958	79.9328	82	134	160	2,34[1,47-3,73]
APOE𝛆3ɛ3	17	0.623165	0.228727	0.00644016	79.4104	80	134	188	1,86[1,19-2,92]
APOE𝛆3ɛ3	18	0.752908	0.22921	0.00102058	80.1533	82	137	166	2,12[1,35-3,33]
APOE𝛆3ɛ3	19	0.714791	0.230223	0.00190425	78.9568	80	139	182	2,04[1,30-3,21]
APOE𝛆3ɛ3	20	0.749438	0.232476	0.00126536	80.9394	83	132	162	2,12[1,34-3,34]
APOE𝛆3ɛ3	21	1.03619	0.226947	4.98e-06	80.1444	82	180	167	2,82[1,81-4,40]
APOE𝛆3ɛ3	22	0.952272	0.22507	2.33e-05	79.3641	81	184	183	2,59[1,67-4,03]
APOE𝛆3ɛ3	23	0.976692	0.225229	1.45e-05	80.7459	81	186	185	2,66[1,71-4,13]
APOE𝛆3ɛ3	24	1.17878	0.229968	2.96e-07	80.8511	81	188	165	3,25[2,07-5,10]
APOE𝛆3ɛ3	25	1.1763	0.223528	1.42e-07	79.7456	81	228	184	3,24[2,09-5,02]
APOE𝛆2ɛ4/𝛆3ɛ4	1	1.30963	0.250419	1.7e-07	79.6577	81	111	78	3,70[2,27-6,05]
APOE𝛆2ɛ4/𝛆3ɛ4	2	1.14702	0.256063	7.48e-06	80.2021	81	94	81	3,15[1,91-5,20]
APOE𝛆2ɛ4/𝛆3ɛ4	3	1.48263	0.250776	3.38e-09	78.2248	79	129	77	4,40[2,69-7,20]
APOE𝛆2ɛ4/𝛆3ɛ4	4	1.5307	0.259396	3.61e-09	79.3982	80	113	70	4,62[2,78-7,68]
APOE𝛆2ɛ4/𝛆3ɛ4	5	1.46051	0.251783	6.61e-09	78.7377	80	122	75	4,31[2,63-7,06]
APOE𝛆2ɛ4/𝛆3ɛ4	6	1.48876	0.247069	1.68e-09	79.708	80	137	85	4,43[2,73-7,19]
APOE𝛆2ɛ4/𝛆3ɛ4	7	1.60581	0.253702	2.46e-10	78.3333	79	132	73	4,98[3,03-8,19]
APOE𝛆2ɛ4/𝛆3ɛ4	8	1.84772	0.261807	1.69e-12	77.6714	78.5	140	65	6,35[3,80-10,60]
APOE𝛆2ɛ4/𝛆3ɛ4	9	1.42969	0.237604	1.78e-09	78.8846	80	156	96	4,18[2,62-6,66]
APOE𝛆2ɛ4/𝛆3ɛ4	10	1.70378	0.248173	6.64e-12	78.3871	79	155	78	5,49[3,38-8,94]
APOE𝛆2ɛ4/𝛆3ɛ4	11	1.83812	0.245839	7.61e-14	77.5143	78	175	74	6,28[3,88-10,18]
APOE𝛆2ɛ4/𝛆3ɛ4	12	1.8554	0.251224	1.52e-13	78.0921	78.5	152	61	6,39[3,91-10,46]
APOE𝛆2ɛ4/𝛆3ɛ4	13	1.94126	0.242334	1.14e-15	78.6881	79.5	202	77	6,97[4,33-11,20]
APOE𝛆2ɛ4/𝛆3ɛ4	14	2.15816	0.250626	7.24e-18	77.6373	78	204	63	8,66[5,30-14,15]
APOE𝛆2ɛ4/𝛆3ɛ4	15	2.20722	0.240269	4.06e-20	76.5714	77	253	71	9,09[5,68-14,56]
APOE𝛆4ɛ4	1	2.23712	0.335341	2.54e-11	76.8	78.5	70	24	9,37[4,85-18,07]
APOE𝛆4ɛ4	2	2.50695	0.321445	6.24e-15	74.4646	74	99	24	12,27[6,53-23,03]
APOE𝛆4ɛ4	3	2.78241	0.307536	1.46e-19	72.9716	73	141	24	16,16[8,84-29,52]

## Sheet: Supplementary Data 9
Suplementary Data 9. COX regression model on age at onset based on case-only in GR@ACE/DEGESCO cohort.
Note: The determinants are the PRS and the APOE categories, a PRS*APOE interaction term and population substructure as covariates (PC1-4). PRS= AD-PRS (Genome wide signals < 5xE-08) scale. OR=Odds Ratio. SE=Standard Error.
	Effect	OR	SE	Z-Score	P-value
PRS	0.008233	1,008	0.04943	0.167	0.867721
APOE ε3ε3	0.1334	1,143	0.05453	2.446	0.014438
APOE ε2ε4/ε3ε4	0.4951	1,641	0.05607	8.83	<2,00E-16
APOE ε4ε4	1.107	3,024	0.07792	14.202	<2,00E-16
PC1	21.16	155500000	4.049	5.227	1.72e-07
PC2	7.223	1371000	3.9	1.852	0.06403
PC3	7.382	1607000	2.041	3.617	0.000299
PC4	-0.916	0.4001	2.314	-0.396	0.69217
PRS interaction with APOE ε3ε3	0.05116	1.052	0.05245	0.975	0.329363
PRS interaction with APOE ε2ε4/ε3ε4	0.0897	1.093	0.05366	1.658	0.097321
PRS interaction with APOE ε4ε4	0.1657	1.182	0.07454	2.223	0.026197
																			p

[truncated: 9 more sheets: Supplementary Data 10, Supplementary Data 11, Supplementary Data 12, Supplementary Data 13, Supplementary Data 14, Supplementary Data 15, Supplementary Data 16, Supplementary Data 17, Supplementary Data 18]
